# Supplementary material for: Evidence in disease and non-disease contexts that nonsense mutations cause altered splicing via motif disruption
Source: Nucleic Acids Res. 2021 Sep 1;49(17):9665–85. doi: 10.1093/nar/gkab750 (PMC8464065; doi:10.1093/nar/gkab750)
Supplement: gkab750_Supplemental_Files [file gkab750_supplemental_files.zip]

Archive with 5 entries (5 files):
- Legends for other supplements copy.pdf
- Supplementary Spreadsheets.xlsx
- Supplementary_data_1.xlsx
- Supplementary_data_2.fasta
- Supplement_17082021.pdf
