# Supplementary material for: Evidence in disease and non-disease contexts that nonsense mutations cause altered splicing via motif disruption
Source: Nucleic Acids Res. 2021 Sep 1;49(17):9665–85. doi: 10.1093/nar/gkab750 (PMC8464065; doi:10.1093/nar/gkab750)
Supplement: gkab750_Supplemental_Files [file gkab750_supplemental_files.zip › Supplementary Spreadsheets.xlsx]

## Sheet: Supplementary Spreadsheet 1
Mutations
Variant SNP nucleotide	Non PTC variant	Proportion of non PTC variants	PTC variant	Proportion of PTC variants		Expected PTC variants	Observed/Expected
A	483	0.331276	111	0.205176		179.22	0.61935
C	216	0.148148	0	0		80.1481	0
G	321	0.220165	39	0.0720887		119.109	0.327431
T	438	0.300412	391	0.722736		162.523	2.40582
	1458	1	541	1		541
Chisq
Statistic:	481.193
P value:	5.68e-104
Mutations excluding C
Variant SNP nucleotide	Non PTC variant	Proportion of non PTC variants	PTC variant	Proportion of PTC variants		Expected PTC variants	Observed/Expected
A	483	0.388889	111	0.205176		210.389	0.527594
G	321	0.258454	39	0.0720887		139.824	0.278923
T	438	0.352657	391	0.722736		190.787	2.0494
	1242	1	541	1		541
Chisq
Statistic:	329.757
P value:	2.48e-72

## Sheet: Supplementary Spreadsheet 2
Variant	Isoform		Representation						NMD target	Read Count	PSI
PTC-/-	Exon included								No	80	0.8
	Exon skipped								No	20
PTC-/+	Exon included								Yes	60	0.75
	Exon skipped								No	20

## Sheet: Supplementary Spreadsheet 3
Tag: Pathogenic
exon position	nucleotides	nucleotide proportion		ptcs	ptc proportion		expected ptcs	o/e
splice	14288	0.0188441		218	0.0343091		119.735	1.82068
flank	422017	0.556587		4352	0.684923		3536.55	1.23058
core	321918	0.424569		1784	0.280768		2697.71	0.661301
	758223	1		6354	1		6354
chisquare
statistic:	578.14
p value:	2.87e-126
Tag: Likely Pathogenic
exon position	nucleotides	nucleotide proportion		ptcs	ptc proportion		expected ptcs	o/e
splice	3700	0.0139944		47	0.0437209		15.044	3.12417
flank	111002	0.41984		787	0.732093		451.328	1.74374
core	149689	0.566165		241	0.224186		608.628	0.395973
	264391	1		1075	1		1075
chisquare
statistic:	539.59
p value:	6.75e-118
Tag: Pathogenic (exon length > 138)
exon position	nucleotides	nucleotide proportion		ptcs	ptc proportion		expected ptcs	o/e
splice	7964	0.0133473		98	0.0236715		55.2577	1.77351
flank	266794	0.447134		2258	0.545411		1851.13	1.21979
core	321918	0.539519		1784	0.430918		2233.61	0.798708
	596676	1		4140	1		4140
chisquare
statistic:	212.991
p value:	5.62e-47
Tag: Likely Pathogenic (exon length > 138)
exon position	nucleotides	nucleotide proportion		ptcs	ptc proportion		expected ptcs	o/e
splice	2220	0.0098109		16	0.0237389		6.61254	2.41964
flank	74370	0.328665		417	0.618694		221.52	1.88245
core	149689	0.661524		241	0.357567		445.867	0.54052
	226279	1		674	1		674
chisquare
statistic:	279.96
p value:	1.61e-61

## Sheet: Supplementary Spreadsheet 4
	Pathogenic (n = 3572)	Likely-pathogenic (926)
Total bp in exon region
0.2	14288	3704
3.69	422017	111002
70+	321918	149689
Total	758223	264395
Total nonsense mutations in exon region
0.2	103	23
3.69	4447	809
70+	1804	243
Total	6354	1075
Nonsense mutations per nt in cores (> 138 bp from exon ends)	0.00560391	0.00162337
Excesses
0.2 expected	80.0687	6.01295
0.2 difference	22.9313	16.9871
0.2 excess	0.00360896	0.0158019
3.69 expected	2364.95	180.197
3.69 difference	2082.05	628.803
3.69 excess	0.327676	0.584933

## Sheet: Supplementary Spreadsheet 5
construct_id	mutation	mutation_position_in_focal_exon	5'_exon_seq	5'_intron_seq	focal_exon_seq	3'_intron_seq	3'_exon_seq	5'_addition	3'_addition	minigene_seq	minigene_length	full_prot_seq
ACP1_wt			ATTACCAAAGAAGATTTTGCCACATTTGATTATATACTATGTATGGATGAAAGCAATCTGAG	gtaatcctgtttttgaagaatatttctgttcaactctcagttcagcagtgggccaagtaatttgttgtccagatttactttttctattttaaaggttttaatagtcagtgatggtcaccatatgtagaattattttatttagaacagcaaaaaacttagtaatctagaattgtctcttaggtatttacaaggaaatacaccttagaaaagggaaagtctagttgttaatagcatgatttaattggaaaactagcttggctgttatagttttgtatcaagcatattgttctgcatgagaacgattttgatatttttgctgtaatgattcctgggcagggcagtgttttattgattctcaggtcaaagctctgcaaccataggttcctattattatcccat…	AGATTTGAATAGAAAAAGTAATCAAGTTAAAACCTGCAAAGCTAAAATTGAACTACTTGGGAGCTATGATCCACAAAAACAACTTATTATTGAAGATCCCTATTAT	gtaagtacagttcacgttttagggctaatatgaagacccaacacatttgtatcctgccatattaaataacagatgagattgtgttaaggatgtttttgttatgcaggttttgccattttcttctttttcctgtccatttag	GGGAATGACTCTGACTTTGAGACGGTGTACCAGCAGTGTGTCAGGTGCTGCAGAGCGTTCTTGGAGAAGGCCCACTGA	ATG		ATGATTACCAAAGAAGATTTTGCCACATTTGATTATATACTATGTATGGATGAAAGCAATCTGAGgtaatcctgtttttgaagaatatttctgttcaactctcagttcagcagtgggccaagtaatttgttgtccagatttactttttctattttaaaggttttaatagtcagtgatggtcaccatatgtagaattattttatttagaacagcaaaaaacttagtaatctagaattgtctcttaggtatttacaaggaaatacaccttagaaaagggaaagtctagttgttaatagcatgatttaattggaaaactagcttggctgttatagttttgtatcaagcatattgttctgcatgagaacgattttgatatttttgctgtaatgattcctgggc…	2168	MITKEDFATFDYILCMDESNLRDLNRKSNQVKTCKAKIELLGSYDPQKQLIIEDPYYGNDSDFETVYQQCVRCCRAFLEKAH*
ACP1_mut	C > T	23	ATTACCAAAGAAGATTTTGCCACATTTGATTATATACTATGTATGGATGAAAGCAATCTGAG	gtaatcctgtttttgaagaatatttctgttcaactctcagttcagcagtgggccaagtaatttgttgtccagatttactttttctattttaaaggttttaatagtcagtgatggtcaccatatgtagaattattttatttagaacagcaaaaaacttagtaatctagaattgtctcttaggtatttacaaggaaatacaccttagaaaagggaaagtctagttgttaatagcatgatttaattggaaaactagcttggctgttatagttttgtatcaagcatattgttctgcatgagaacgattttgatatttttgctgtaatgattcctgggcagggcagtgttttattgattctcaggtcaaagctctgcaaccataggttcctattattatcccat…	AGATTTGAATAGAAAAAGTAATTAAGTTAAAACCTGCAAAGCTAAAATTGAACTACTTGGGAGCTATGATCCACAAAAACAACTTATTATTGAAGATCCCTATTAT	gtaagtacagttcacgttttagggctaatatgaagacccaacacatttgtatcctgccatattaaataacagatgagattgtgttaaggatgtttttgttatgcaggttttgccattttcttctttttcctgtccatttag	GGGAATGACTCTGACTTTGAGACGGTGTACCAGCAGTGTGTCAGGTGCTGCAGAGCGTTCTTGGAGAAGGCCCACTGA	ATG		ATGATTACCAAAGAAGATTTTGCCACATTTGATTATATACTATGTATGGATGAAAGCAATCTGAGgtaatcctgtttttgaagaatatttctgttcaactctcagttcagcagtgggccaagtaatttgttgtccagatttactttttctattttaaaggttttaatagtcagtgatggtcaccatatgtagaattattttatttagaacagcaaaaaacttagtaatctagaattgtctcttaggtatttacaaggaaatacaccttagaaaagggaaagtctagttgttaatagcatgatttaattggaaaactagcttggctgttatagttttgtatcaagcatattgttctgcatgagaacgattttgatatttttgctgtaatgattcctgggc…	2168	MITKEDFATFDYILCMDESNLRDLNRKSN*VKTCKAKIELLGSYDPQKQLIIEDPYYGNDSDFETVYQQCVRCCRAFLEKAH*

## Sheet: Supplementary Spreadsheet 6
PCR primer	sequence (5’->3’)
ACP_ex1_F	ATTACCAAAGAAGATTTTGCCAC
pCM_3’UTR_R	CGAAGCATTAACCCTCACTAAAGGG
mKate2_F	AAGCTGTACATGGAGGGCAC
mKate2_R	CCGGGCATCTTGAGGTTCTT
TCR_F:	GTACAAGGCCTCCAGACCAA
TCR_R:	CGACTGCTGGCACAGAAATA
Upf1_F:	CCTGCACACCAAGCTCTACC
Upf1_R:	TTCTCGCGTCCCTGAAAG

## Sheet: Supplementary Spreadsheet 7
Test	True value	Median simulated value	Emperical P (Bonferroni correction)
Breadth	0.0714	0.178	0.04
Maximum TPM	14.424	16.08	0.119
Median TPM	1.199	2.234	0.04
Median TPM (if expressed)	13.457	12.252	1
