# Supplementary material for: Evidence in disease and non-disease contexts that nonsense mutations cause altered splicing via motif disruption
Source: Nucleic Acids Res. 2021 Sep 1;49(17):9665–85. doi: 10.1093/nar/gkab750 (PMC8464065; doi:10.1093/nar/gkab750)
Supplement: gkab750_Supplemental_Files [file gkab750_supplemental_files.zip › Supplementary_data_1.xlsx]

## Sheet: NAS_summary-1
exon_name	deltaPSI	-/+PSI	-/-PSI	-/+RPMskip	-/-RPMskip	-/+RPMincl	-/-RPMincl	chromosome	exon_start	exon_end	strand	exon_length	distance_from_5prime_end_of_exon	distance_from_3prime_end_of_exon	prime_candidates	variant_ID
ENST00000006101.4	0	1	1	0	0	6.75889e-08	1.37716e-07	17	46111228	46111310	-	82	45	36	0	rs541404337
ENST00000006658.3	0	1	1	0	0	1.26846e-06	7.97808e-07	17	48625643	48625814	+	171	25	145	0	rs146830271
ENST00000078527.3	0.00685206	1	0.993148	0	4.50371e-09	5.15292e-07	6.27857e-07	1	27120603	27121725	+	1122	360	761	0	rs185641230
ENST00000164305.9	0.000302739	1	0.999697	0	2.42977e-10	4.19263e-07	7.15273e-07	15	55633935	55634000	+	65	63	1	0	rs189281555
ENST00000177648.11	0.00987172	1	0.990128	0	6.65477e-09	3.27637e-07	6.77367e-07	4	113351603	113353737	+	2134	884	1249	0	rs116802171
ENST00000194118.5	0.000121163	1	0.999879	0	3.78296e-10	9.91624e-07	2.64098e-06	5	141309146	141309305	+	159	5	153	0	rs114623503
ENST00000215061.5	0.000944287	1	0.999056	0	7.51471e-10	7.03794e-07	6.28547e-07	19	17339064	17339118	+	54	48	5	0	rs201040944
ENST00000215739.10	0.00024843	1	0.999752	0	1.83889e-10	5.4522e-07	5.72136e-07	22	21346502	21346658	+	156	24	131	0	rs149850248
ENST00000216027.4	-0.34618	0.590909	0.937089	4.83379e-07	1.00138e-07	6.98214e-07	1.44255e-06	22	29141851	29141996	+	145	75	69	1	rs200965184
ENST00000216085.6	0	1	1	0	0	2.58216e-07	2.58377e-07	22	29656314	29656602	-	288	171	116	0	rs138870856
ENST00000216294.2	-0.0724016	0.923077	0.995479	5.35736e-08	3.47603e-09	6.42883e-07	7.46777e-07	14	62233593	62233753	+	160	61	98	1	rs200916347
ENST00000216780.2	0.000490087	1	0.99951	0	1.56815e-09	1.63705e-06	2.77768e-06	14	24566100	24566346	+	246	38	207	0	rs61752842
ENST00000219066.2	0	1	1	0	0	5.0635e-07	6.93684e-07	16	2096128	2096367	-	239	128	110	0	rs150766139
ENST00000219599.8	0	1	1	0	0	1.10803e-06	7.30369e-07	16	21273357	21273479	-	122	117	4	0	rs201905768
ENST00000220849.5	5.32178e-05	1	0.999947	0	9.87858e-10	1.99281e-05	2.02494e-05	8	109247226	109247331	-	105	6	98	0	rs188624639
ENST00000222482.8	0.000934172	1	0.999066	0	6.97345e-10	1.37443e-08	8.8407e-08	7	129948146	129948237	+	91	74	16	0	rs145012020
ENST00000222800.4	-0.251497	0.68	0.931497	1.10373e-07	3.24708e-08	2.34542e-07	4.33368e-07	7	73151550	73151721	-	171	132	38	1	rs148776431
ENST00000222823.13	0	1	1	0	0	2.56957e-07	2.8073e-07	7	30468989	30469073	-	84	55	28	0	rs146205545
ENST00000222990.2	0	1	1	0	0	1.6814e-06	2.12568e-06	7	2317734	2317940	-	206	14	191	0	rs199641540
ENST00000223357.12	0.00259259	1	0.997407	0	2.37479e-10	1.36788e-08	1.21032e-07	7	44150323	44150408	+	85	75	9	0	rs199596276
ENST00000223642.27	0	1	1	0	0	9.016e-08	5.81047e-08	9	123744121	123744217	-	96	21	74	0	rs184484615
ENST00000225402.2	0.000141446	1	0.999859	0	6.13574e-10	1.7844e-06	4.14529e-06	17	35307513	35307705	+	192	113	78	0	rs183301493
ENST00000225525.2	0	1	1	0	0	3.28456e-07	7.15134e-07	17	3567972	3568092	-	120	75	44	0	rs142167108
ENST00000225573.5	-0.0804529	0.897436	0.977889	5.46352e-08	3.47871e-08	4.78058e-07	1.52404e-06	17	46023226	46023355	+	129	53	75	0	rs148597698
ENST00000225719.12	0.000102375	1	0.999898	0	6.1523e-11	5.55532e-08	3.74566e-07	17	28772708	28773038	+	330	190	139	0	rs535600272
ENST00000225719.18	0	1	1	0	0	3.11674e-07	4.35923e-07	17	28788197	28788329	+	132	92	39	0	rs145197774
ENST00000226105.2	5.97474e-05	1	0.99994	0	1.24975e-10	1.78002e-06	2.80915e-06	17	8192273	8192390	+	117	103	13	0	rs140704891
ENST00000226798.3	8.90529e-05	1	0.999911	0	3.76843e-10	4.54398e-06	4.36942e-06	4	190873316	190873442	+	126	10	115	0	rs41278613
ENST00000227880.2	0	1	1	0	0	9.17276e-07	1.49312e-06	11	60714003	60714293	-	290	276	13	0	rs116597710
ENST00000228027.7	8.83236e-05	1	0.999912	0	1.21735e-10	3.69467e-07	1.01978e-06	11	75509271	75509474	+	203	45	157	0	rs150303834
ENST00000228682.8	0	1	1	0	0	2.71418e-08	3.07507e-08	12	57860022	57860172	+	150	53	96	0	rs547877619
ENST00000229332.3	0.0336623	1	0.966338	0	3.84855e-09	1.31832e-08	7.59251e-08	12	8281859	8281958	+	99	16	82	0	ss1388062872
ENST00000229332.5	0.000545279	1	0.999455	0	2.46917e-10	1.67238e-07	1.47683e-07	12	8289383	8289499	+	116	77	38	0	ss1388063093
ENST00000229812.5	0.000299409	0.999732	0.999433	3.26252e-10	6.92424e-10	8.77113e-07	9.63829e-07	6	36489510	36489594	-	84	12	71	0	rs576641205
ENST00000230565.3	0	1	1	0	0	7.44455e-08	8.25358e-08	6	46133123	46133300	-	177	84	92	0	rs144049289
ENST00000232744.10	0.000572527	1	0.999427	0	2.53003e-10	2.61035e-07	3.67731e-07	3	127396518	127396686	+	168	54	113	0	rs35976576
ENST00000236040.3	0.000183449	1	0.999817	0	1.21384e-10	4.38982e-07	9.21184e-07	1	43224871	43225061	-	190	21	168	0	rs200899260
ENST00000237275.4	0.00707434	1	0.992926	0	4.07734e-10	2.78338e-08	2.82582e-08	6	144207819	144207958	+	139	60	78	0	rs370012101
ENST00000238561.9	-0.134532	0.823529	0.958061	4.09764e-08	1.45111e-08	2.18911e-07	3.14152e-07	14	78392106	78392304	+	198	141	56	1	rs142956948
ENST00000238721.4	0	1	1	0	0	2.80864e-07	5.88404e-07	2	24302313	24302510	-	197	46	150	0	rs34048750
ENST00000240123.18	0	1	1	0	0	2.19517e-07	4.87547e-07	8	22428422	22428734	+	312	72	239	0	rs200640859
ENST00000241436.7	0.00628862	1	0.993711	0	5.62702e-09	5.54289e-07	8.64239e-07	5	74877033	74877273	+	240	41	198	0	rs201034973
ENST00000244519.5	0.000113379	1	0.999887	0	6.04284e-11	5.71454e-07	7.07854e-07	6	26445931	26446213	+	282	79	202	0	rs138065289
ENST00000246868.2	0	1	1	0	0	1.64453e-06	1.46058e-06	7	66459198	66459328	-	130	55	74	0	rs120074160
ENST00000248846.2	0	1	1	0	0	1.67084e-07	2.09038e-07	22	50678632	50678796	-	164	153	10	0	rs192919234
ENST00000249396.9	3.72273e-05	1	0.999963	0	6.17338e-11	6.62371e-07	1.19085e-06	19	39374266	39374396	-	130	18	111	0	rs200871138
ENST00000249749.10	0.00500501	1	0.994995	0	1.62138e-10	3.94269e-08	5.11202e-08	15	41229615	41229724	+	109	88	20	0	rs144196253
ENST00000250894.26	0	1	1	0	0	1.11324e-06	1.0378e-06	16	1817149	1817298	+	149	103	45	0	rs530957398
ENST00000251089.2	0	1	1	0	0	1.5356e-07	1.67152e-07	14	77275401	77275986	-	585	17	567	0	rs146648609
ENST00000251343.3	0	1	1	0	0	1.43213e-06	1.73464e-06	14	24900668	24901816	+	1148	424	723	0	rs186605874
ENST00000251496.18	0	1	1	0	0	1.98089e-06	3.35494e-06	4	17841693	17841832	+	139	96	42	0	rs189750875
ENST00000251496.3	0	1	1	0	0	7.72098e-07	1.72826e-06	4	17814539	17814768	+	229	186	42	0	rs200730052
ENST00000252840.7	0.000823516	1	0.999176	0	3.74046e-10	4.60379e-07	2.76182e-07	19	7081980	7082063	+	83	53	29	0	rs201136508
ENST00000253329.7	0	1	1	0	0	2.66453e-07	1.22224e-06	6	149854593	149854710	-	117	6	110	0	rs200459792
ENST00000253475.5	0	1	1	0	0	9.61351e-07	1.66815e-06	16	89712934	89713122	-	188	80	107	0	rs200669587
ENST00000253697.7	0	1	1	0	0	2.94354e-08	2.9808e-08	3	14745843	14746125	+	282	55	226	0	rs146642906
ENST00000254436.4	0.00776443	1	0.992236	0	1.90013e-08	1.7014e-06	2.20214e-06	11	4409529	4409760	-	231	195	35	0	rs201531249
ENST00000254480.3	0.00101853	1	0.998981	0	2.45594e-09	1.51844e-06	2.12896e-06	3	47787397	47787483	-	86	63	22	0	rs531518759
ENST00000254579.14	0	1	1	0	0	1.1439e-07	1.36637e-07	11	6554910	6555403	+	493	333	159	0	rs180918289
ENST00000254579.25	0	1	1	0	0	8.14254e-08	8.35e-08	11	6577912	6579527	+	1615	1394	220	0	rs199752008
ENST00000254579.42	0.00286271	1	0.997137	0	7.06649e-10	1.98117e-07	2.00533e-07	11	6591847	6592653	+	806	206	599	0	rs80197979
ENST00000255409.8	-0.351844	0.578947	0.930792	1.10948e-07	1.82391e-08	1.52554e-07	1.7995e-07	1	203149597	203149780	-	183	153	29	1	rs199579588
ENST00000255674.28	0.000790873	1	0.999209	0	4.33471e-10	4.61152e-07	5.32158e-07	18	67776733	67776953	-	220	118	101	0	rs201328208
ENST00000256079.3	0	1	1	0	0	5.90922e-07	9.32565e-07	12	30837234	30837391	-	157	36	120	0	rs117314414
ENST00000256324.10	3.36157e-05	1	0.999966	0	6.01251e-11	1.66288e-06	1.7206e-06	14	91662718	91662818	+	100	14	85	0	rs199874947
ENST00000256443.9	0.00027323	1	0.999727	0	3.39776e-10	7.14703e-07	1.23772e-06	5	68565033	68565120	+	87	82	4	0	rs200696465
ENST00000257894.4	0.00236407	1	0.997636	0	9.85433e-11	2.67042e-08	3.35795e-08	12	49993251	49994917	-	1666	1187	478	0	rs200005083
ENST00000258243.4	8.34168e-05	1	0.999917	0	6.37072e-11	5.82846e-07	5.23225e-07	1	229770663	229773994	+	3331	1086	2244	0	rs201884349
ENST00000258436.4	0.0133058	1	0.986694	0	3.05839e-09	1.17742e-07	1.98692e-07	2	103343303	103343433	-	130	8	121	0	rs34960597
ENST00000258455.3	9.04224e-05	1	0.99991	0	1.86039e-10	1.29806e-06	3.01169e-06	2	105687770	105687833	+	63	42	20	0	rs77533759
ENST00000258494.3	0	1	1	0	0	8.24614e-08	1.38371e-07	12	105464347	105464582	-	235	187	47	0	rs149872895
ENST00000259951.5	0	1	1	0	0	1.81875e-05	1.92149e-05	6	29693223	29693340	+	117	2	114	0	rs188224595
ENST00000260126.4	0.00691389	1	0.993086	0	3.19616e-09	3.40817e-07	3.79209e-07	8	70667658	70667876	-	218	82	135	0	rs200135889
ENST00000260184.31	0.0355301	1	0.96447	0	4.88083e-09	2.80201e-08	1.20715e-07	4	169300876	169300981	-	105	42	62	0	rs373131010
ENST00000260570.22	0.00171953	1	0.99828	0	4.58499e-10	4.11717e-08	1.76823e-07	2	27684135	27684384	-	249	171	77	0	rs202024173
ENST00000261233.11	0	1	1	0	0	4.0508e-08	2.49657e-07	12	66638877	66639042	+	165	80	84	0	rs147846659
ENST00000261245.7	0.00451676	1	0.995483	0	6.65034e-09	1.05085e-06	1.48105e-06	14	61346431	61346553	+	122	56	65	0	rs200165574
ENST00000261377.4	0	1	1	0	0	1.68008e-07	4.13335e-07	16	20826248	20826375	+	127	3	123	0	rs201728796
ENST00000261652.2	0	1	1	0	0	9.51672e-06	6.64749e-06	17	16855759	16855897	-	138	136	1	0	rs144718007
ENST00000262096.9	0	1	1	0	0	8.09986e-07	9.2992e-07	8	17067440	17067567	+	127	74	52	0	rs201971547
ENST00000262144.12	0	1	1	0	0	9.48246e-07	1.46447e-06	16	74950024	74950157	-	133	102	30	0	rs201962043
ENST00000262213.4	5.52246e-05	1	0.999945	0	4.66667e-10	2.07981e-06	6.78064e-06	8	71510129	71510246	-	117	12	104	0	rs200161704
ENST00000262294.14	0.000566065	1	0.999434	0	2.42935e-10	1.95703e-07	5.9599e-07	17	57128574	57128689	-	115	76	38	0	rs201308709
ENST00000262461.16	0	1	1	0	0	5.59017e-07	6.13086e-07	5	127493744	127493856	+	112	47	64	0	rs545485266
ENST00000262498.5	0	1	1	0	0	5.85631e-07	1.52237e-06	16	58148713	58148824	-	111	21	89	0	rs202155651
ENST00000262544.14	0.000119532	1	0.99988	0	7.97368e-10	3.4311e-06	5.67315e-06	20	18523662	18523816	+	154	91	62	0	rs201921350
ENST00000262577.11	0	1	1	0	0	2.4551e-07	2.63521e-07	8	144522210	144522533	-	323	146	176	0	rs2272754
ENST00000262715.13	0.000184464	1	0.999816	0	1.24653e-10	5.34084e-08	3.69762e-07	14	20859757	20859926	-	169	37	131	0	rs199604556
ENST00000262715.38	0	1	1	0	0	1.62967e-06	4.87649e-07	14	20846538	20846694	-	156	5	150	0	rs140696200
ENST00000262719.2	0.0024437	1	0.997556	0	4.34225e-10	2.76943e-08	2.96208e-07	18	60497267	60497464	+	197	89	107	0	rs577243907
ENST00000262719.7	0.000402483	1	0.999598	0	2.4431e-10	2.69143e-08	3.69587e-07	18	60570196	60570399	+	203	70	132	0	rs535439869
ENST00000262970.15	0	1	1	0	0	2.63665e-08	5.40967e-08	19	4216280	4216399	+	119	41	77	0	rs572164584
ENST00000263088.11	0	1	1	0	0	2.67442e-07	2.41058e-07	17	4717712	4717796	+	84	61	22	0	rs191478800
ENST00000263088.4	0	1	1	0	0	8.45076e-08	2.57529e-07	17	4711568	4711711	+	143	71	71	0	rs147907598
ENST00000263094.9	8.89245e-05	1	0.999911	0	6.20938e-11	1.2715e-07	2.27123e-07	19	1043332	1043472	+	140	62	77	0	rs77403558
ENST00000263278.4	0.00589399	1	0.994106	0	1.18484e-09	2.14144e-07	2.32878e-07	19	49335922	49335989	-	67	24	42	0	rs139341223
ENST00000263285.6	0	1	1	0	0	5.06556e-07	4.64116e-07	1	160788007	160788109	+	102	89	12	0	rs145664274
ENST00000263642.10	0.000173358	1	0.999827	0	5.57396e-10	3.01102e-06	4.84194e-06	2	163133924	163134203	-	279	113	165	0	rs35744605
ENST00000264057.4	1.72586e-05	1	0.999983	0	6.17338e-11	5.79541e-07	1.22442e-06	2	234343025	234343130	+	105	48	56	0	rs199985859
ENST00000264159.13	0	1	1	0	0	4.10961e-07	1.53357e-07	2	135988082	135988497	-	415	261	153	0	rs200823309
ENST00000264233.16	0	1	1	0	0	4.87749e-07	3.08104e-07	3	121206148	121209255	-	3107	1066	2040	0	rs190607249
ENST00000264233.28	-0.0314921	0.961867	0.99336	3.03299e-08	6.17073e-09	7.9685e-07	9.40421e-07	3	121154968	121155122	-	154	147	6	0	rs148626322
ENST00000264254.3	5.36251e-05	1	0.999946	0	6.05101e-11	9.71371e-07	1.02699e-06	2	101185392	101185483	+	91	24	66	0	rs545265240
ENST00000264344.7	0.00167785	1	0.998322	0	9.18641e-11	1.35005e-08	6.57262e-08	4	89772170	89772334	-	164	48	115	0	rs184312122
ENST00000264346.7	0.00633968	1	0.99366	0	3.77854e-09	1.60807e-07	5.02756e-07	4	89318002	89318139	+	137	18	118	0	rs192005184
ENST00000264499.7	0.000243487	1	0.999757	0	1.2394e-10	1.10963e-07	2.84411e-07	4	122775858	122775975	-	117	33	83	0	rs147752059
ENST00000264538.2	0	1	1	0	0	1.33185e-07	4.90974e-07	3	107938256	107938419	-	163	158	4	0	rs114778192
ENST00000264731.2	0.000853006	1	0.999147	0	1.59718e-10	2.75647e-08	1.05175e-07	3	189455528	189455657	+	129	114	14	0	rs151051217
ENST00000264932.9	0.00289342	1	0.997107	0	1.85564e-08	1.96518e-06	6.42913e-06	5	235258	235454	+	196	86	109	0	rs151170408
ENST00000264982.6	0.016769	1	0.983231	0	3.97926e-09	9.80695e-08	2.41025e-07	3	138289159	138289340	-	181	25	155	0	rs183530222
ENST00000265000.4	0	1	1	0	0	1.89582e-07	6.27988e-07	4	174216546	174216677	+	131	95	35	0	rs190188302
ENST00000265295.11	0	1	1	0	0	7.97243e-07	1.39464e-06	5	169028283	169028629	+	346	137	208	0	rs116247232
ENST00000265299.3	0	1	1	0	0	1.31277e-07	1.72504e-07	7	30821592	30821828	+	236	123	112	0	rs143222855
ENST00000265316.3	-0.13669	0.837838	0.974528	7.90337e-08	1.78049e-08	4.08341e-07	7.08215e-07	2	220081373	220081554	-	181	29	151	1	rs148458820
ENST00000265563.8	0	1	1	0	0	5.67049e-07	8.09943e-07	3	48802436	48802511	-	75	9	65	0	rs199701451
ENST00000265594.8	0	1	1	0	0	6.02948e-07	1.69111e-06	3	182775098	182775210	-	112	79	32	0	rs185741664
ENST00000265602.12	0	1	1	0	0	1.47668e-07	1.5967e-07	6	135769427	135769613	-	186	85	100	0	rs41288021
ENST00000265807.8	0.00185835	1	0.998142	0	2.42204e-10	1.40971e-07	7.32585e-08	8	19231040	19231171	+	131	104	26	0	rs200130559
ENST00000265965.3	9.58405e-05	1	0.999904	0	1.50062e-10	8.48362e-07	1.0161e-06	11	18028137	18028293	-	156	88	67	0	rs139679803
ENST00000266087.7	0	1	1	0	0	9.39982e-06	7.063e-06	22	32889091	32889268	+	177	173	3	0	rs78099169
ENST00000267113.18	0.00105563	1	0.998944	0	3.9628e-09	3.11511e-06	3.76116e-06	12	56531282	56531459	+	177	114	62	0	rs190627061
ENST00000267415.6	0	1	1	0	0	1.02477e-06	1.67024e-06	14	24709624	24710081	-	457	331	125	0	rs201677741
ENST00000267430.14	0.00029872	1	0.999701	0	1.35543e-10	1.36469e-08	2.43051e-07	14	45644273	45646179	+	1906	697	1208	0	rs200768114
ENST00000267430.20	0	1	1	0	0	3.20929e-07	4.177e-07	14	45658004	45658565	+	561	321	239	0	rs147021911
ENST00000267430.22	-0.506128	0.486314	0.992442	1.61595e-07	3.80582e-09	1.61412e-07	4.81708e-07	14	45667846	45668138	+	292	74	217	1	rs144567652
ENST00000268182.27	0	1	1	0	0	2.3318e-06	4.41534e-06	15	91025191	91025332	+	141	28	112	0	rs184277942
ENST00000268533.2	0.00784899	1	0.992151	0	1.61469e-09	1.01488e-07	1.80464e-07	16	77759327	77759481	+	154	75	78	0	rs200408443
ENST00000268720.3	-0.254734	0.134199	0.388934	3.72542e-08	6.07236e-08	3.80785e-09	2.52937e-08	16	89645264	89645404	+	140	103	36	0	rs78990556
ENST00000269081.33	0	1	1	0	0	8.4086e-08	1.21979e-07	17	67149971	67150150	-	179	177	1	0	rs10491178
ENST00000269221.17	7.32195e-05	1	0.999927	0	2.48216e-10	2.00252e-06	2.7561e-06	18	21109991	21110096	+	105	63	41	0	rs527304363
ENST00000269373.5	0	1	1	0	0	7.70084e-07	2.2484e-06	17	80684355	80684478	+	123	42	80	0	rs200818001
ENST00000269844.28	0.0141469	1	0.985853	0	3.75484e-09	7.36795e-07	2.57564e-07	21	43230509	43230685	-	176	149	26	0	rs141958327
ENST00000271324.6	-0.0951246	0.886889	0.982014	1.19496e-06	3.90878e-07	9.36958e-06	2.17918e-05	1	111439274	111439355	+	81	69	11	1	rs190729207
ENST00000272065.5	-0.605657	0.391916	0.997573	4.78439e-06	7.32942e-09	3.08358e-06	3.32798e-06	2	276979	277085	+	106	22	83	1	rs553260669
ENST00000272252.2	0.000425726	1	0.999574	0	1.5978e-10	1.00284e-07	4.61339e-07	2	38903053	38903208	+	155	53	101	0	rs115413295
ENST00000272252.4	-0.107901	0.890909	0.99881	7.9096e-08	7.2932e-10	6.45951e-07	5.34782e-07	2	38916954	38917036	+	82	81	0	1	rs199777161
ENST00000273283.13	0	1	1	0	0	2.66444e-08	1.01107e-07	3	52820310	52820450	+	140	60	79	0	rs141663768
ENST00000273920.5	-0.00532744	0.989637	0.994965	2.76358e-08	1.65277e-08	2.63922e-06	3.20977e-06	4	83378067	83378191	+	124	100	23	0	rs201432873
ENST00000276410.5	0	1	1	0	0	6.948e-08	5.98244e-08	8	42610988	42611967	-	979	244	734	0	rs56315032
ENST00000276570.5	0.00165426	1	0.998346	0	2.061e-10	1.34941e-08	7.96067e-08	8	66992611	66992783	+	172	93	78	0	rs143168011
ENST00000277895.17	0	1	1	0	0	6.90726e-07	5.51366e-07	10	116203787	116203893	-	106	86	19	0	rs199591198
ENST00000278359.4	0.000137521	1	0.999862	0	1.84626e-10	6.99077e-07	1.17028e-06	11	34912050	34912099	-	49	40	8	0	rs138288686
ENST00000278520.4	0	1	1	0	0	5.80638e-07	1.15725e-06	11	96116432	96116637	-	205	120	84	0	rs199786105
ENST00000279036.7	5.45607e-05	1	0.999945	0	1.26392e-10	5.04686e-07	2.25348e-06	20	44048971	44049069	+	98	65	32	0	rs199968454
ENST00000281142.15	0.000589197	1	0.999411	0	6.3253e-10	8.77417e-07	1.10751e-06	4	129869650	129869725	-	75	30	44	0	rs201631269
ENST00000281146.5	0	1	1	0	0	1.16845e-06	1.0882e-06	4	130030627	130030827	+	200	135	64	0	rs10009430
ENST00000281508.4	0	1	1	0	0	2.77406e-08	6.8172e-08	13	44433807	44434206	-	399	381	17	0	rs200643388
ENST00000281701.17	0.000580906	1	0.999419	0	8.53806e-10	4.88083e-07	1.16377e-06	1	224463040	224463160	-	120	42	77	0	rs183678662
ENST00000282251.5	0	1	1	0	0	1.56521e-07	4.67679e-07	11	107312228	107312348	-	120	117	2	0	rs138500128
ENST00000282611.7	0.00570776	1	0.994292	0	1.89123e-10	8.68732e-08	2.97072e-08	5	134346062	134346220	+	158	138	19	0	rs149182913
ENST00000282633.2	0.000199198	1	0.999801	0	1.23619e-10	1.98128e-07	3.63515e-07	10	51827864	51827987	+	123	64	58	0	rs201459362
ENST00000283713.13	0	1	1	0	0	2.72113e-07	3.07791e-07	3	38043192	38043351	+	159	6	152	0	rs184033233
ENST00000285021.9	5.85735e-05	1	0.999941	0	1.83983e-10	1.58075e-06	2.33316e-06	3	14199510	14200392	-	882	744	137	0	rs121965088
ENST00000285873.5	0	1	1	0	0	4.16838e-07	6.87317e-07	5	154311017	154311137	-	120	116	3	0	rs190793327
ENST00000286070.3	0.000179493	1	0.999821	0	1.78389e-10	1.6574e-07	6.49766e-07	2	178982781	178982908	+	127	93	33	0	rs187557274
ENST00000287097.30	0	1	1	0	0	4.09408e-08	3.19916e-07	6	74524703	74524846	+	143	45	97	0	rs200340875
ENST00000287380.18	0.000556886	1	0.999443	0	4.14767e-10	2.8179e-07	4.55586e-07	8	124153000	124153141	+	141	63	77	0	rs147736638
ENST00000287859.6	0.000132784	1	0.999867	0	6.24967e-11	3.13523e-07	4.17393e-07	1	186358719	186358756	+	37	10	26	0	rs535147512
ENST00000288050.18	-0.113591	0.768116	0.881707	2.3365e-07	7.75843e-08	7.73964e-07	5.40644e-07	16	70187293	70187476	+	183	87	95	1	rs201013643
ENST00000288050.5	0	1	1	0	0	4.07699e-08	2.73289e-07	16	70162686	70162768	+	82	44	37	0	rs369699083
ENST00000288167.8	0	1	1	0	0	1.86458e-07	1.57197e-06	3	53891642	53891717	+	75	21	53	0	rs201885938
ENST00000288986.3	0.000536801	1	0.999463	0	8.46297e-10	7.77509e-07	1.50599e-06	3	136664424	136665137	+	713	150	562	0	rs531554309
ENST00000289416.10	-0.0246474	0.975309	0.999956	8.9263e-09	6.23659e-11	3.07913e-07	6.3366e-07	16	20801908	20802010	+	102	98	3	0	rs34381224
ENST00000289416.6	0	1	1	0	0	5.60436e-07	9.4733e-07	16	20792295	20792452	+	157	92	64	0	rs52817836
ENST00000290429.3	0	1	1	0	0	1.62683e-07	4.50735e-07	22	43533086	43533304	-	218	83	134	0	rs200424075
ENST00000290607.13	0.0123228	1	0.987677	0	1.35381e-09	9.53352e-08	8.51662e-08	15	42956017	42956115	+	98	86	11	0	rs558891400
ENST00000290607.23	0.000238152	1	0.999762	0	6.13278e-11	1.26006e-07	1.49605e-07	15	42976313	42986540	+	10227	5650	4576	0	rs188584454
ENST00000290663.5	0.000504897	1	0.999495	0	1.37081e-09	1.02863e-06	2.68273e-06	1	43852259	43852341	-	82	63	18	0	rs150918129
ENST00000292579.4	0.00981427	1	0.990186	0	2.43067e-09	3.75303e-07	2.77404e-07	8	146114965	146115079	-	114	89	24	0	rs200402502
ENST00000292586.2	0	1	1	0	0	1.40656e-07	2.93102e-07	5	179280377	179280437	-	60	45	14	0	rs112867427
ENST00000293882.7	-0.0269494	0.971429	0.998378	2.81942e-08	2.17983e-09	9.58604e-07	1.35786e-06	16	733166	733234	-	68	47	20	0	rs111609461
ENST00000294008.12	0.000923692	1	0.999076	0	2.41003e-10	5.55386e-07	3.67756e-07	16	3639002	3641311	-	2309	256	2052	0	rs200715208
ENST00000294724.22	0.000212848	1	0.999787	0	1.21941e-10	2.23661e-07	6.26832e-07	1	100356775	100356912	+	137	116	20	0	rs531425980
ENST00000294952.5	0.000164582	1	0.999835	0	1.21704e-10	1.41412e-06	1.33338e-06	2	48686892	48687057	+	165	87	77	0	rs557336595
ENST00000295373.3	0	1	1	0	0	2.86027e-07	4.1206e-07	2	39090502	39090661	-	159	121	37	0	rs114788980
ENST00000295640.4	0.00148286	1	0.998517	0	5.42567e-09	2.03056e-06	3.48606e-06	1	201965274	201965391	+	117	12	104	0	rs199706738
ENST00000295802.5	0.000121678	1	0.999878	0	1.23361e-10	5.52273e-07	1.01535e-06	2	85576506	85576704	-	198	77	120	0	rs143670128
ENST00000295981.11	0	1	1	0	0	1.42125e-08	3.87696e-08	3	9969988	9970170	+	182	41	140	0	rs143600903
ENST00000296129.3	0.003438	1	0.996562	0	3.10387e-10	2.72128e-08	2.00796e-07	3	45153574	45153937	-	363	203	159	0	rs200941796
ENST00000296292.6	0.0041417	1	0.995858	0	6.47301e-09	6.27712e-07	1.59536e-06	3	53153899	53154037	-	138	70	67	0	rs199903438
ENST00000296302.25	0	1	1	0	0	5.97619e-07	6.24418e-07	3	52595782	52595984	-	202	71	130	0	rs554829380
ENST00000296474.15	0	1	1	0	0	1.34244e-08	6.38319e-08	3	49929190	49929271	-	81	50	30	0	rs150876558
ENST00000296474.5	0	1	1	0	0	1.85768e-08	4.46511e-08	3	49935483	49935644	-	161	141	19	0	rs9819888
ENST00000296474.7	0	1	1	0	0	2.81229e-08	4.24708e-08	3	49934712	49934849	-	137	21	115	0	rs61734381
ENST00000296782.17	0.00166484	1	0.998335	0	3.42411e-10	3.15545e-07	2.14121e-07	5	38962977	38963143	-	166	1	164	0	rs200068996
ENST00000297107.9	0.000365491	1	0.999635	0	3.70225e-10	6.40564e-07	1.05852e-06	5	153789100	153789322	+	222	26	195	0	rs199954427
ENST00000297338.12	0	1	1	0	0	9.15781e-06	8.97792e-06	8	117862856	117863006	-	150	69	80	0	rs202084322
ENST00000297512.9	0.0124652	1	0.987535	0	1.19278e-09	1.3877e-08	6.15225e-08	7	150749252	150749324	+	72	36	35	0	rs145339468
ENST00000297591.8	5.03888e-05	1	0.99995	0	1.22361e-10	1.46422e-06	1.17875e-06	8	95538450	95539591	-	1141	392	748	0	rs148211804
ENST00000297814.3	0.00225225	1	0.997748	0	9.37635e-11	4.06247e-08	3.83726e-08	9	86523366	86523567	-	201	44	156	0	rs567251057
ENST00000297814.4	-0.204268	0.75	0.954268	1.35987e-08	3.07572e-09	2.71361e-08	4.17849e-08	9	86517974	86518933	-	959	941	17	0	rs142728940
ENST00000298910.31	0	1	1	0	0	1.39592e-08	4.27468e-07	12	40704232	40704451	+	219	129	89	0	rs114908017
ENST00000299138.6	0.00127866	1	0.998721	0	5.46763e-09	1.631e-06	4.46487e-06	16	46712854	46713068	-	214	79	134	0	rs201098565
ENST00000299338.5	0	1	1	0	0	1.92393e-07	1.45334e-07	15	49880212	49880280	-	68	20	47	0	rs78578834
ENST00000299432.3	0	1	1	0	0	2.66206e-08	4.9526e-08	10	75187370	75187526	-	156	43	112	0	rs138597910
ENST00000301015.47	0	1	1	0	0	4.73029e-07	2.26165e-06	16	88782966	88783139	-	173	26	146	0	rs569506770
ENST00000301037.10	0.120761	1	0.879239	0	7.4881e-09	1.42183e-08	3.38136e-08	17	26938410	26938499	-	89	28	60	0	rs185508082
ENST00000301264.5	0.00644732	1	0.993553	0	6.91715e-09	6.37832e-07	1.39626e-06	19	3963640	3963667	-	27	21	5	0	rs538455279
ENST00000301464.3	0	1	1	0	0	9.40497e-08	5.62386e-08	12	53494824	53494944	+	120	66	53	0	rs201755001
ENST00000301671.8	0	1	1	0	0	2.74871e-07	4.47211e-07	17	40342202	40342288	-	86	77	8	0	rs140351409
ENST00000301729.4	0.00155262	1	0.998447	0	3.90227e-09	5.04292e-07	2.86714e-06	16	2294406	2294553	-	147	68	78	0	rs533971343
ENST00000301831.25	0	1	1	0	0	1.78951e-08	5.22268e-08	3	41756728	41756785	-	57	6	50	0	rs199884004
ENST00000302262.18	0	1	1	0	0	2.33641e-07	4.78966e-07	17	78091991	78092156	+	165	78	86	0	rs121907943
ENST00000302708.4	0.0060038	1	0.993996	0	9.0895e-09	1.17431e-06	1.4248e-06	11	43905532	43905567	+	35	24	10	0	rs145265812
ENST00000302759.19	0.000903343	1	0.999097	0	3.90008e-09	1.30464e-06	4.33967e-06	2	111406810	111406954	-	144	97	46	0	rs201494812
ENST00000302804.6	0	1	1	0	0	3.937e-08	6.00242e-08	19	57746251	57746426	+	175	159	15	0	rs55658999
ENST00000302874.3	0	1	1	0	0	3.18497e-07	5.51331e-07	4	25316939	25317022	+	83	39	43	0	rs192992705
ENST00000302874.8	0.00323221	1	0.996768	0	1.34267e-09	3.56535e-07	4.31017e-07	4	25353210	25353311	+	101	56	44	0	rs182505131
ENST00000303334.10	0.0030351	1	0.996965	0	2.55924e-10	1.37916e-08	8.3536e-08	16	67005074	67005222	+	148	144	3	0	rs76376956
ENST00000304330.22	0.00177688	1	0.998223	0	1.61181e-09	5.08949e-07	9.37944e-07	15	41812588	41813345	-	757	559	197	0	rs148119819
ENST00000304330.4	0	1	1	0	0	3.92501e-07	6.79486e-07	15	41828326	41828416	-	90	3	86	0	rs199863809
ENST00000306065.12	0.00108725	1	0.998913	0	1.12157e-09	6.44506e-07	9.34096e-07	19	33130261	33130394	-	133	106	26	0	rs201026675
ENST00000306108.3	0.0104091	1	0.989591	0	7.30491e-09	1.87309e-07	7.11444e-07	2	29083983	29084174	-	191	14	176	0	rs115711774
ENST00000306193.4	0	1	1	0	0	8.15835e-07	8.39081e-07	4	169923221	169923356	-	135	32	102	0	rs139244533
ENST00000306270.24	0.000144954	1	0.999855	0	1.9308e-10	9.12958e-07	1.83247e-06	6	82901503	82901596	-	93	55	37	0	rs199572401
ENST00000306336.3	0	1	1	0	0	6.69122e-08	5.02272e-07	2	85836557	85836709	-	152	89	62	0	rs199705004
ENST00000306357.4	0	1	1	0	0	1.58408e-06	3.63797e-06	17	9448488	9448599	-	111	55	55	0	rs144027932
ENST00000306730.5	0	1	1	0	0	7.95984e-07	5.56896e-07	15	34159695	34160056	-	361	69	291	0	rs149958275
ENST00000307407.2	3.6543e-05	1	0.999963	0	6.34268e-11	4.039e-07	1.88542e-07	4	74607258	74607394	+	136	26	109	0	rs188378669
ENST00000308022.3	0	1	1	0	0	1.04112e-06	1.70456e-06	11	67234971	67235061	-	90	10	79	0	rs143199541
ENST00000308807.10	0	1	1	0	0	4.80388e-07	2.85251e-07	16	74708857	74708998	-	141	98	42	0	rs142380694
ENST00000309276.9	0	1	1	0	0	4.06608e-08	5.50399e-08	1	113253081	113253233	-	152	26	125	0	rs116386876
ENST00000310053.7	0	1	1	0	0	1.65668e-07	9.90233e-07	3	148789038	148789230	-	192	110	81	0	rs140317783
ENST00000310776.3	1.98436e-05	1	0.99998	0	6.05757e-11	1.44228e-06	3.90776e-06	3	139067001	139067166	+	165	149	15	0	rs201337850
ENST00000311519.11	-0.0693222	0.916667	0.985989	6.91302e-09	8.5563e-10	5.49083e-08	3.67052e-08	2	26533559	26534942	-	1383	855	527	0	rs139522210
ENST00000312377.3	0.0166002	1	0.9834	0	5.63627e-08	1.27779e-06	3.11484e-06	12	50400216	50400419	-	203	107	95	0	rs199804721
ENST00000312541.5	0.00357322	1	0.996427	0	1.75347e-09	5.42289e-07	4.66344e-07	6	26465412	26465634	+	222	131	90	0	rs200239130
ENST00000312814.3	0	1	1	0	0	2.80632e-07	5.92824e-07	7	112415230	112415373	-	143	96	46	0	rs199780732
ENST00000313386.4	0	1	1	0	0	7.59294e-07	1.19869e-06	5	177569583	177569729	+	146	77	68	0	rs138845509
ENST00000313546.7	0.000324718	1	0.999675	0	2.26546e-10	4.47723e-07	5.66991e-07	12	89864137	89864271	-	134	122	11	0	rs139904289
ENST00000313640.7	0	1	1	0	0	8.6608e-07	2.39797e-06	13	43500471	43500565	-	94	0	93	0	rs115506182
ENST00000314032.4	0	1	1	0	0	2.11943e-08	2.99386e-08	11	73716774	73716978	-	204	89	114	0	rs104894319
ENST00000314045.4	4.02188e-05	1	0.99996	0	6.0676e-11	1.26487e-06	3.01537e-06	12	113616947	113617136	-	189	165	23	0	rs150825984
ENST00000314235.3	0	1	1	0	0	1.36474e-08	8.4576e-08	3	178962282	178962481	-	199	56	142	0	rs145138176
ENST00000314531.3	0	1	1	0	0	9.63746e-08	6.64208e-08	19	2936521	2936702	-	181	167	13	0	rs35699176
ENST00000314565.3	0.0013031	1	0.998697	0	1.09241e-09	5.12365e-07	7.9775e-07	12	12588561	12588719	+	158	106	51	0	rs199855531
ENST00000314756.20	0.000418472	1	0.999582	0	2.85208e-10	2.93909e-07	3.45759e-07	11	113234549	113234649	+	100	26	73	0	rs75256547
ENST00000315082.11	0	1	1	0	0	1.58565e-06	1.62543e-06	16	721082	721203	+	121	29	91	0	rs200727165
ENST00000315082.17	0.000669446	1	0.999331	0	1.51904e-09	2.80389e-06	2.32224e-06	16	722702	722825	+	123	119	3	0	rs201619263
ENST00000316308.7	0	1	1	0	0	7.66778e-07	5.97416e-07	5	178040473	178040640	-	167	81	85	0	rs201782461
ENST00000316316.12	0	1	1	0	0	9.77147e-08	7.36153e-08	6	119147309	119147455	-	146	68	77	0	rs534905353
ENST00000317271.4	4.81371e-05	1	0.999952	0	6.14068e-11	8.71685e-07	8.26977e-07	7	99818169	99818296	+	127	113	13	0	rs138822111
ENST00000317483.5	0.0109589	1	0.989041	0	2.78337e-09	2.12134e-07	2.27591e-07	6	57059567	57059650	-	83	35	47	0	rs121908171
ENST00000317905.16	0.00605003	1	0.99395	0	4.74894e-09	6.80251e-07	6.91217e-07	17	73625013	73625555	-	542	391	150	0	rs201257599
ENST00000318010.17	0	1	1	0	0	2.42061e-07	5.47598e-07	15	42631866	42632110	+	244	155	88	0	rs147281563
ENST00000318357.2	0	1	1	0	0	4.97012e-08	8.43069e-08	2	97508101	97508248	-	147	24	122	0	rs200214574
ENST00000318410.18	0.000280666	1	0.999719	0	2.52028e-10	6.21693e-07	1.11088e-06	8	126062805	126062907	-	102	93	8	0	rs201948254
ENST00000319006.3	-0.0127812	0.986755	0.999536	5.56252e-08	6.12613e-09	4.14408e-06	1.27764e-05	11	758949	759057	+	108	82	25	0	rs202135397
ENST00000319445.4	0	1	1	0	0	6.09004e-08	3.59965e-08	18	66513549	66513658	+	109	62	46	0	rs140414838
ENST00000320311.6	0	1	1	0	0	2.63997e-07	3.78408e-07	7	151805122	151805372	+	250	221	28	0	rs187517533
ENST00000321545.3	0.0170274	1	0.982973	0	3.62429e-09	2.1568e-07	1.93681e-07	19	57838000	57838096	+	96	57	38	0	rs150392165
ENST00000322487.4	0	1	1	0	0	4.07962e-08	3.40471e-08	19	24115144	24116754	+	1610	1055	554	0	rs188490491
ENST00000322536.3	0.000478834	1	0.999521	0	1.98795e-10	3.31478e-07	4.03218e-07	11	108546322	108546453	+	131	14	116	0	rs139215662
ENST00000322940.2	0.0115947	1	0.988405	0	4.66756e-09	3.07957e-07	3.68121e-07	9	111697917	111697969	+	52	50	1	0	rs147332575
ENST00000322954.16	0	1	1	0	0	6.89163e-08	7.37036e-08	15	70959062	70961801	-	2739	1627	1111	0	rs202233435
ENST00000323348.10	0.000544375	1	0.999456	0	1.57932e-09	1.59949e-06	3.11761e-06	2	220099547	220100034	+	487	302	184	0	rs372230672
ENST00000324096.5	0	1	1	0	0	7.45721e-07	9.86222e-07	19	17836637	17838981	+	2344	194	2149	0	rs202224843
ENST00000324852.6	0.129243	1	0.870757	0	8.50343e-09	2.38165e-08	5.18122e-08	1	207133766	207134568	-	802	510	291	0	rs191864043
ENST00000325083.11	0	1	1	0	0	5.33666e-07	1.74984e-06	8	17814112	17814286	+	174	139	34	0	rs543144578
ENST00000325083.24	-0.265885	0.292558	0.558443	2.63127e-06	1.38896e-06	1.14431e-06	1.7477e-06	8	17838099	17838264	+	165	113	51	1	rs148806955
ENST00000325542.2	-0.0176336	0.981651	0.999285	2.84251e-08	1.3588e-09	1.52074e-06	2.0571e-06	11	95532395	95532552	+	157	137	19	0	rs201572623
ENST00000327044.7	0.00107354	1	0.998926	0	2.9298e-09	1.84037e-06	2.83034e-06	1	889383	889462	-	79	7	71	0	rs199728424
ENST00000327535.4	0.00745762	1	0.992542	0	1.78498e-09	2.28909e-07	2.50338e-07	1	24488031	24488174	-	143	125	17	0	rs184676336
ENST00000327678.11	0	1	1	0	0	4.09285e-08	4.04812e-08	22	42968441	42968535	+	94	23	70	0	rs144992498
ENST00000327681.14	-0.0311267	0.916667	0.947793	2.72128e-08	1.69174e-08	2.4663e-07	3.06006e-07	6	99893672	99894339	-	667	18	648	0	rs138328980
ENST00000327681.17	0	1	1	0	0	8.20045e-08	1.18727e-07	6	99885121	99885275	-	154	29	124	0	rs118066385
ENST00000327681.7	0	1	1	0	0	3.42157e-07	5.00277e-07	6	99936075	99936171	-	96	39	56	0	rs147800108
ENST00000327681.9	0.000968728	1	0.999031	0	3.72028e-10	4.8202e-07	3.47655e-07	6	99924018	99924106	-	88	7	80	0	rs200870282
ENST00000328114.10	0.0181159	1	0.981884	0	5.88284e-10	2.79509e-08	3.16044e-08	17	18396010	18396173	+	163	85	77	0	rs550813791
ENST00000328867.14	-0.203056	0.692308	0.895363	5.48692e-08	1.41252e-08	1.23456e-07	1.04632e-07	19	39226009	39226069	-	60	33	26	1	rs78839992
ENST00000329197.7	9.2457e-05	1	0.999908	0	1.24098e-10	1.03244e-06	9.44934e-07	17	80361812	80361966	-	154	19	134	0	rs115180345
ENST00000329245.11	0.000163474	1	0.999837	0	1.91153e-10	6.61983e-07	1.27292e-06	8	144398168	144398296	-	128	38	89	0	rs200573878
ENST00000329245.13	0	1	1	0	0	1.35596e-07	4.96625e-07	8	144392237	144392387	-	150	43	106	0	rs149953316
ENST00000331079.7	0.00988545	1	0.990115	0	1.11522e-08	9.55344e-07	1.16957e-06	11	20419122	20419267	+	145	1	143	0	rs188728944
ENST00000331493.10	-0.359113	0.55	0.909113	2.04856e-08	4.34639e-09	3.81807e-08	4.33648e-08	17	45438743	45438887	+	144	44	99	0	rs78865644
ENST00000331493.12	0.000956938	1	0.999043	0	6.65158e-11	5.35727e-08	7.68915e-08	17	45451837	45452332	+	495	419	75	0	rs74969489
ENST00000331493.15	0.0184637	1	0.981536	0	1.9232e-09	6.05339e-08	8.94084e-08	17	45468802	45468946	+	144	55	88	0	rs118004742
ENST00000331493.5	0.0338604	1	0.96614	0	6.32593e-09	1.35987e-07	1.63637e-07	17	45412561	45412722	+	161	153	7	0	rs201488583
ENST00000331493.9	-0.117727	0.0958197	0.213547	1.48999e-07	9.90362e-08	1.57824e-08	2.3482e-08	17	45425173	45425317	+	144	113	30	1	rs71377306
ENST00000332826.5	0.00238194	1	0.997618	0	7.17832e-10	2.31296e-07	2.27291e-07	11	431998	432054	-	56	10	45	0	rs200422652
ENST00000333003.5	0	1	1	0	0	4.05759e-07	5.10808e-07	12	95452085	95452265	-	180	59	120	0	rs202154538
ENST00000333213.10	-0.0332576	0.958333	0.991591	4.13386e-08	6.93402e-09	9.50787e-07	7.59617e-07	17	73519743	73519860	+	117	70	46	0	rs201775186
ENST00000333486.21	0.00013009	1	0.99987	0	5.66978e-10	2.22927e-06	4.48348e-06	3	49845168	49845360	-	192	6	185	0	rs368889184
ENST00000333845.3	0	1	1	0	0	1.38208e-08	4.36224e-08	6	32134274	32134397	+	123	120	2	0	rs141826798
ENST00000334133.5	5.43744e-05	1	0.999946	0	7.44285e-10	8.98259e-06	1.32451e-05	3	16419224	16419609	-	385	264	120	0	rs200191694
ENST00000334636.4	0	1	1	0	0	1.42627e-07	1.95625e-07	11	14900659	14900989	-	330	269	60	0	rs199883994
ENST00000334705.7	0.000291286	1	0.999709	0	1.86818e-10	1.60786e-07	5.14913e-07	8	124792224	124792315	+	91	54	36	0	rs180718235
ENST00000335754.9	0.0004141	1	0.999586	0	7.81502e-10	8.35094e-07	1.67153e-06	3	53907058	53907154	-	96	72	23	0	rs201848227
ENST00000335791.4	0.00217356	1	0.997826	0	3.64976e-09	7.41609e-07	1.79397e-06	9	130674546	130674959	-	413	114	298	0	rs187119628
ENST00000337090.13	0.293852	1	0.706148	0	5.02158e-08	1.19453e-07	9.80137e-08	3	134276983	134277189	+	206	126	79	0	rs139840553
ENST00000337425.3	3.56094e-05	1	0.999964	0	1.13079e-10	1.37145e-07	9.34911e-08	14	94933445	94933719	-	274	6	267	0	rs143253931
ENST00000338034.16	0.000560875	1	0.999439	0	1.72508e-09	2.66671e-06	2.99968e-06	17	12901728	12901825	-	97	11	85	0	rs138114191
ENST00000338382.7	-0.0846969	0.913043	0.99774	5.34563e-08	3.45643e-09	5.61291e-07	1.26492e-06	9	20770030	20770237	+	207	82	124	1	rs201808793
ENST00000338728.8	0	1	1	0	0	2.12145e-07	1.71017e-07	6	117859782	117859998	+	216	110	105	0	rs201951416
ENST00000338961.4	-0.0102624	0.988827	0.999089	2.72628e-08	3.41138e-09	2.41276e-06	4.16859e-06	9	130885980	130886130	-	150	92	57	0	rs201506360
ENST00000339105.6	0	1	1	0	0	2.04687e-07	4.01537e-07	13	100518493	100518661	+	168	140	27	0	rs41281112
ENST00000339859.21	0.041976	0.666667	0.624691	2.67848e-08	6.23518e-08	5.35696e-08	8.45541e-08	10	75264607	75264748	-	141	12	128	0	rs61761602
ENST00000339987.5	0	1	1	0	0	1.43801e-08	7.07416e-08	20	1293983	1294142	-	159	69	89	0	rs141976631
ENST00000340291.3	0	1	1	0	0	1.36478e-08	3.56484e-08	9	35810879	35811054	-	175	63	111	0	rs147507991
ENST00000340612.5	0	1	1	0	0	1.38242e-08	2.51778e-08	1	43031966	43032146	+	180	120	59	0	rs149194384
ENST00000341119.8	0	1	1	0	0	5.50673e-07	1.28346e-06	7	87476263	87476437	-	174	83	90	0	rs201629378
ENST00000341861.19	0	1	1	0	0	2.88917e-07	4.55405e-07	15	65743336	65743448	-	112	109	2	0	rs201372685
ENST00000341949.4	0	1	1	0	0	3.06019e-07	1.05753e-06	3	49054866	49054946	-	80	54	25	0	rs201167524
ENST00000342081.2	0	1	1	0	0	8.07429e-08	2.10453e-07	4	74477447	74477546	-	99	57	41	0	rs201601562
ENST00000342444.4	-0.000562343	0.0022403	0.00280264	2.32241e-06	2.0696e-06	4.8696e-09	5.94578e-09	10	73964179	73964263	-	84	20	63	0	rs11000217
ENST00000342444.6	6.55282e-05	1	0.999934	0	1.84144e-10	7.46021e-07	2.20998e-06	10	73956568	73956747	-	179	71	107	0	rs183415577
ENST00000344862.3	0.00379043	1	0.99621	0	1.28439e-09	4.08192e-07	2.90525e-07	12	44142252	44142412	-	160	11	148	0	rs141745509
ENST00000345530.19	0.000565611	1	0.999434	0	6.17128e-11	1.09182e-07	1.97802e-07	2	20138025	20138162	-	137	63	73	0	rs201108038
ENST00000345635.8	0.00197402	1	0.998026	0	4.92192e-10	6.71909e-08	2.47826e-07	12	113874555	113874680	+	125	55	69	0	rs151114284
ENST00000347755.11	0.000374815	1	0.999625	0	2.51381e-10	3.48786e-07	6.68505e-07	11	800761	800912	-	151	142	8	0	rs578222814
ENST00000348581.12	0.000883065	1	0.999117	0	1.15616e-09	4.91404e-07	1.19094e-06	1	242045217	242045319	+	102	42	59	0	rs146594026
ENST00000349458.3	4.26185e-05	1	0.999957	0	6.37695e-11	6.60829e-07	1.14201e-06	6	25969552	25969648	+	96	78	17	0	rs76757832
ENST00000349693.4	0	1	1	0	0	2.16313e-07	1.06815e-06	8	99140592	99140768	+	176	107	68	0	rs199760739
ENST00000350669.3	2.50895e-06	1	0.999997	0	1.88961e-10	2.12927e-05	5.96138e-05	12	21799832	21799950	-	118	69	48	0	rs180857589
ENST00000350997.7	-0.019802	0.980198	1	2.63436e-08	0	1.30401e-06	2.30031e-06	11	61572156	61572233	-	77	62	14	0	rs142276858
ENST00000352133.3	0.000222666	1	0.999777	0	1.22263e-10	7.68169e-07	7.95428e-07	21	43945885	43945967	+	82	53	28	0	rs79247560
ENST00000354250.3	-0.0176908	0.340529	0.35822	1.39057e-06	2.14926e-06	6.68667e-07	1.17993e-06	21	44323291	44324386	+	1095	428	666	0	rs4148974
ENST00000354366.10	-0.181617	0.818182	0.999799	2.66489e-08	1.23702e-10	1.1992e-07	4.20854e-07	14	90756564	90756951	-	387	81	305	1	rs200542150
ENST00000354431.3	0.0051367	1	0.994863	0	8.09865e-10	5.43599e-08	1.23384e-07	1	74648221	74648545	-	324	288	35	0	rs201409668
ENST00000354488.2	0	1	1	0	0	6.25805e-07	1.25217e-06	20	3183858	3184062	-	204	77	126	0	rs200948064
ENST00000354667.4	-0.00420303	0.99552	0.999723	4.40304e-07	2.08224e-08	9.78356e-05	7.67683e-05	7	26236934	26237081	-	147	120	26	0	rs542884101
ENST00000354694.2	0	1	1	0	0	1.57235e-06	2.56157e-06	22	30985177	30985257	-	80	6	73	0	rs200365193
ENST00000354852.10	0	1	1	0	0	4.562e-07	1.14028e-06	11	5655860	5656091	+	231	166	64	0	rs200628102
ENST00000354947.5	0	1	1	0	0	3.96335e-07	7.07468e-07	12	57992847	57992994	+	147	54	92	0	rs141529759
ENST00000355773.3	-0.00312724	0.99496	0.998087	1.98344e-09	1.16128e-09	3.57605e-07	3.34723e-07	6	74351413	74351647	-	234	65	168	0	rs200882814
ENST00000355774.3	-0.107456	0.891892	0.999348	5.4272e-08	4.33058e-10	4.47744e-07	5.92026e-07	14	75509081	75509180	-	99	86	12	1	rs151133595
ENST00000355774.5	-0.0982468	0.692208	0.790455	1.244e-07	1.31928e-07	2.70744e-07	4.36321e-07	14	75506613	75506718	-	105	97	7	0	rs193219754
ENST00000355832.19	0.000112613	1	0.999887	0	6.07934e-11	1.78351e-07	2.47164e-07	10	50669397	50669602	-	205	83	121	0	rs185142838
ENST00000356031.5	0	1	1	0	0	1.35129e-08	6.30937e-08	5	35646768	35646909	+	141	18	122	0	rs200131272
ENST00000356786.10	0	1	1	0	0	6.685e-07	8.10203e-07	11	64109993	64110152	+	159	99	59	0	rs559011810
ENST00000356786.6	0	1	1	0	0	1.18816e-06	1.20634e-06	11	64108892	64108976	+	84	78	5	0	rs201265638
ENST00000356953.14	0	1	1	0	0	9.99087e-07	1.04995e-06	1	157488489	157488572	-	83	53	29	0	rs200367166
ENST00000357068.4	0	1	1	0	0	8.21291e-08	6.1445e-08	22	18912563	18912713	-	150	36	113	0	rs11913840
ENST00000357115.15	-0.0904308	0.906977	0.997408	5.34563e-08	2.53515e-09	5.21199e-07	7.84679e-07	4	151818890	151818970	-	80	38	41	1	rs199750191
ENST00000357402.9	0	1	1	0	0	1.56412e-06	3.9838e-06	16	29852916	29853161	+	245	228	16	0	rs199575713
ENST00000357637.21	0	1	1	0	0	2.51618e-07	5.95783e-07	18	59770026	59770135	-	109	61	47	0	rs148925938
ENST00000357701.13	0	1	1	0	0	2.6605e-08	1.13034e-07	19	50951481	50951647	+	166	105	60	0	rs202179599
ENST00000357742.7	0.01762	1	0.98238	0	1.13301e-08	7.24962e-07	6.06283e-07	15	94888357	94888393	+	36	18	17	0	rs187855263
ENST00000357759.6	0	1	1	0	0	2.68509e-08	5.81809e-08	3	108076690	108077008	+	318	184	133	0	rs41267017
ENST00000357886.3	0.00333825	0.99811	0.994771	1.73852e-09	4.57675e-09	8.76328e-07	8.92198e-07	20	31982818	31982922	-	104	79	24	0	rs547985187
ENST00000358025.61	6.90942e-05	1	0.999931	0	7.52624e-11	6.4792e-07	5.64995e-07	14	64560066	64560198	+	132	25	106	0	rs2781377
ENST00000358387.3	0.000650569	1	0.999349	0	1.18255e-09	7.82604e-07	1.8873e-06	5	134229181	134229345	+	164	64	99	0	rs201712904
ENST00000358491.3	0.0046027	1	0.995397	0	8.41006e-10	1.7386e-07	1.84113e-07	19	21713390	21713486	+	96	68	27	0	rs182051385
ENST00000358495.11	0	1	1	0	0	8.71106e-08	8.40376e-08	12	1023059	1023287	-	228	69	158	0	rs4987207
ENST00000358689.10	9.7924e-05	1	0.999902	0	6.13492e-11	2.71279e-07	5.97857e-07	8	23294446	23294771	-	325	277	47	0	rs181505296
ENST00000359028.47	-0.355478	0.642857	0.998335	3.65591e-07	1.49895e-09	6.58063e-07	8.33779e-07	7	91734991	91735077	+	86	28	57	1	rs183257184
ENST00000359785.14	-0.0365937	0.95	0.986594	8.72635e-08	2.81507e-08	1.65801e-06	1.90872e-06	1	114377531	114377615	-	84	48	35	0	rs201811041
ENST00000360461.11	0.00118203	1	0.998818	0	9.64895e-11	4.14134e-08	2.72634e-08	16	67318177	67318360	+	183	99	83	0	rs200398237
ENST00000360468.2	0	1	1	0	0	1.0738e-06	6.66439e-07	15	91448480	91448738	+	258	207	50	0	rs199662949
ENST00000360468.8	0	1	1	0	0	7.13406e-07	6.44993e-07	15	91452556	91452734	+	178	37	140	0	rs142925505
ENST00000360586.13	-0.0682572	0.928571	0.996829	2.80866e-08	4.15064e-09	3.65126e-07	1.16661e-06	14	55455745	55455930	-	185	119	65	0	rs150419058
ENST00000361127.7	0.000180995	1	0.999819	0	5.94674e-11	1.45153e-07	1.92669e-07	1	113638495	113638639	+	144	55	88	0	rs571181012
ENST00000361310.6	0	1	1	0	0	1.0479e-07	5.83099e-08	10	31137459	31139296	-	1837	267	1569	0	rs200104373
ENST00000361413.18	0	1	1	0	0	2.03123e-07	2.57694e-07	17	6493098	6493323	-	225	124	100	0	rs149782904
ENST00000361582.19	7.38443e-05	1	0.999926	0	6.11351e-11	3.48786e-07	6.66773e-07	3	108372991	108373157	+	166	140	25	0	rs180917813
ENST00000361720.5	0	1	1	0	0	1.76103e-07	6.29215e-07	1	27219160	27219282	-	122	20	101	0	rs560129096
ENST00000361757.13	0	1	1	0	0	9.11068e-07	8.33045e-07	19	1119514	1119620	-	106	80	25	0	rs187430722
ENST00000361822.5	-0.0288744	0.969697	0.998571	2.77892e-08	2.4175e-09	8.89255e-07	2.25255e-06	7	111958236	111958328	+	92	72	19	0	rs143437932
ENST00000367057.13	0	1	1	0	0	2.94271e-06	3.66872e-06	1	207647585	207647668	+	83	57	25	0	rs151093663
ENST00000367104.4	0	1	1	0	0	2.76081e-08	3.67109e-08	6	158571484	158571621	-	137	73	63	0	rs529232938
ENST00000367409.18	-0.0674176	0.690766	0.758183	5.37923e-07	2.39052e-07	1.29047e-06	7.57189e-07	1	197069560	197074315	-	4755	3499	1255	1	rs62624965
ENST00000367503.9	0.00127969	1	0.99872	0	2.48132e-10	9.6541e-08	1.91639e-07	6	146264278	146264938	-	660	470	189	0	rs55764185
ENST00000367511.9	0.000182971	1	0.999817	0	1.87107e-10	2.75771e-07	1.22746e-06	1	184787771	184787959	-	188	128	59	0	rs202216870
ENST00000367588.4	0.00330418	1	0.996696	0	3.1816e-10	2.77797e-08	6.68962e-08	1	180897565	180897709	+	144	142	1	0	rs150309236
ENST00000367840.8	0	1	1	0	0	1.32292e-06	1.33267e-06	1	167971719	167971813	+	94	3	90	0	rs184187462
ENST00000367993.11	0.00162584	1	0.998374	0	1.49761e-08	3.30533e-06	9.17361e-06	1	161182140	161182270	+	130	115	14	0	rs534026057
ENST00000368463.10	0	1	1	0	0	4.04412e-07	1.00281e-06	1	154918047	154919279	-	1232	732	499	0	rs200974199
ENST00000368851.4	0.00208103	1	0.997919	0	6.32149e-10	6.89118e-08	1.70666e-07	6	111527794	111527938	+	144	84	59	0	rs202085593
ENST00000369774.7	-0.00853796	0	0.00853796	2.94156e-07	2.32832e-07	0	8.41985e-10	10	105428365	105428410	-	45	4	40	0	rs149386041
ENST00000369940.3	0	1	1	0	0	4.00539e-07	2.47298e-07	6	79607545	79607676	+	131	5	125	0	rs187608910
ENST00000370132.6	-0.131595	0.854545	0.986141	4.13458e-08	7.94254e-09	2.46538e-07	6.03271e-07	1	100681538	100681755	-	217	114	102	1	rs74103423
ENST00000370345.22	0	1	1	0	0	1.40351e-07	2.82512e-07	10	102249459	102249518	-	59	38	20	0	rs200223175
ENST00000370372.2	0	1	1	0	0	1.50879e-06	1.97286e-06	10	102045853	102045970	-	117	97	19	0	rs144731392
ENST00000370474.2	0	1	1	0	0	1.3281e-06	1.82731e-06	6	71289116	71289269	+	153	71	81	0	rs61735710
ENST00000370481.6	0.0235474	1	0.976453	0	6.15091e-09	5.31543e-08	2.37662e-07	1	89478867	89479110	-	243	8	234	0	rs138880180
ENST00000370481.8	0.000227842	1	0.999772	0	6.79371e-11	1.90059e-07	3.04198e-07	1	89476586	89476799	-	213	210	2	0	rs12087251
ENST00000370571.57	0.00380101	1	0.996199	0	9.40761e-10	1.7626e-07	2.0704e-07	1	86210348	86210517	-	169	108	60	0	rs201755361
ENST00000370577.7	5.11876e-05	1	0.999949	0	6.32663e-11	1.57463e-06	1.87553e-06	6	70447833	70447907	-	74	70	3	0	rs201800882
ENST00000370751.5	0	1	1	0	0	2.85762e-06	9.47694e-06	1	79101021	79101174	+	153	149	3	0	rs115901054
ENST00000370891.18	0	1	1	0	0	1.34244e-08	2.64726e-08	1	74835074	74835269	+	195	49	145	0	rs41289190
ENST00000371208.13	0	1	1	0	0	3.95643e-07	5.53668e-07	1	60324099	60324187	+	88	30	57	0	rs114487303
ENST00000371218.4	-0.0624477	0.928571	0.991019	2.83371e-08	4.11913e-09	3.68383e-07	4.2172e-07	1	59811918	59812070	+	152	38	113	0	rs201809264
ENST00000371917.6	0.00464281	1	0.995357	0	3.4149e-09	2.57978e-07	7.36811e-07	20	47570092	47570327	+	235	37	197	0	rs201458210
ENST00000371942.3	0	1	1	0	0	1.05528e-06	2.16848e-06	9	136277897	136278041	-	144	11	132	0	rs115553210
ENST00000371946.7	0	1	1	0	0	2.94211e-07	4.34719e-07	1	47037734	47037839	-	105	44	60	0	rs146727868
ENST00000371986.14	0	1	1	0	0	2.65597e-07	1.20954e-06	1	46658571	46658630	-	59	27	31	0	rs201446804
ENST00000372190.11	5.1096e-05	1	0.999949	0	1.20789e-10	2.23654e-06	2.85706e-06	9	134497182	134497385	-	203	98	104	0	rs546552596
ENST00000372352.8	0.000156461	1	0.999844	0	3.71566e-10	1.47526e-06	2.62563e-06	9	133578439	133578568	+	129	18	110	0	rs149299789
ENST00000372492.17	0	1	1	0	0	1.07599e-06	4.8275e-07	1	43689716	43689875	+	159	30	128	0	rs190140571
ENST00000372492.22	0	1	1	0	0	1.38189e-08	3.24001e-07	1	43708897	43709030	+	133	108	24	0	rs566733912
ENST00000373023.16	0.00263042	1	0.99737	0	3.46976e-09	3.33091e-07	1.351e-06	1	38343859	38343995	-	136	41	94	0	rs200596935
ENST00000373142.3	0	1	1	0	0	1.1878e-06	9.95413e-07	9	130658520	130658611	-	91	43	47	0	rs151098507
ENST00000373953.3	0	1	1	0	0	4.66505e-07	8.16672e-07	6	35253904	35253985	+	81	29	51	0	rs560426426
ENST00000374155.6	0	1	1	0	0	2.76358e-08	1.05694e-07	2	218937965	218938109	+	144	106	37	0	rs200798920
ENST00000374201.12	0.000773395	1	0.999227	0	6.76858e-11	2.7244e-08	1.61134e-07	10	49430355	49430494	-	139	129	9	0	rs201157348
ENST00000374217.9	0	1	1	0	0	3.42749e-07	5.06901e-07	1	26612313	26612528	-	215	53	161	0	rs200432041
ENST00000374253.14	0.00855419	1	0.991446	0	6.16105e-10	6.70609e-08	5.35062e-08	1	26511504	26511677	+	173	80	92	0	rs558659208
ENST00000374253.17	0	1	1	0	0	3.36891e-08	8.5638e-08	1	26514724	26514798	+	74	37	36	0	rs79038190
ENST00000374975.2	0	1	1	0	0	2.69788e-06	6.68363e-06	6	32489681	32489951	-	270	14	255	0	rs200071340
ENST00000374975.4	0	1	1	0	0	9.65937e-07	8.28907e-06	6	32486332	32486443	-	111	5	105	0	rs201046358
ENST00000375315.13	0.0320159	1	0.967984	0	4.88919e-09	4.22538e-08	1.44185e-07	9	97822975	97823092	+	117	63	53	0	rs184719129
ENST00000375333.6	0.0016842	1	0.998316	0	7.60595e-10	1.4928e-07	3.95524e-07	6	31948227	31948325	+	98	47	50	0	rs140503088
ENST00000375499.3	0.000685347	1	0.999315	0	5.6366e-09	4.61343e-06	8.31832e-06	1	17359554	17359640	-	86	67	18	0	rs74315366
ENST00000375647.5	0	1	1	0	0	5.48491e-08	2.78863e-07	1	22828791	22828934	+	143	92	50	0	rs200318921
ENST00000375746.12	0.00082289	1	0.999177	0	3.68223e-09	2.25005e-06	4.31983e-06	9	93650030	93650171	+	141	56	84	0	rs201065688
ENST00000376285.12	0	1	1	0	0	1.7582e-07	3.49532e-07	13	100925449	100925600	+	151	22	128	0	rs138149179
ENST00000376369.19	1.70625e-05	1	0.999983	0	6.19112e-11	2.64693e-06	3.70151e-06	1	12032928	12033054	+	126	105	20	0	rs121913554
ENST00000376442.3	9.00901e-05	1	0.99991	0	6.19147e-11	9.94607e-07	1.60653e-06	6	30638566	30638729	-	163	109	53	0	rs41273005
ENST00000376811.6	-0.0991316	0.895833	0.994965	4.07384e-08	3.41243e-09	3.40422e-07	6.70932e-07	9	77684810	77684958	-	148	49	98	1	rs191532264
ENST00000376834.5	0	1	1	0	0	1.72861e-07	5.37947e-07	9	77613513	77613692	-	179	79	99	0	rs190060534
ENST00000377034.14	0	1	1	0	0	3.88599e-08	4.25713e-08	6	29578700	29578778	-	78	25	52	0	rs199969630
ENST00000377079.7	0	1	1	0	0	2.8863e-07	4.19379e-07	2	97377392	97377507	-	115	77	37	0	rs200567322
ENST00000377095.8	3.63601e-05	1	0.999964	0	2.51534e-10	4.22112e-06	5.67505e-06	17	42398425	42398599	-	174	155	18	0	rs200402073
ENST00000377636.10	0	1	1	0	0	2.14981e-07	2.50847e-07	13	75900332	75900559	-	227	7	219	0	rs202243614
ENST00000378633.5	0	1	1	0	0	3.40011e-07	2.92023e-07	1	1647784	1647917	-	133	59	73	0	rs201054761
ENST00000378731.5	-0.175516	0.75	0.925516	2.9762e-08	6.45281e-08	8.92861e-08	6.98008e-07	5	132087657	132087888	+	231	26	204	0	rs78904826
ENST00000378743.4	0.00475964	1	0.99524	0	3.88132e-09	3.4397e-07	7.81648e-07	12	72038656	72038855	-	199	78	120	0	rs562130493
ENST00000378912.23	0.00171471	1	0.998285	0	7.98408e-10	2.90236e-07	4.93466e-07	16	70513082	70513306	+	224	44	179	0	rs181800639
ENST00000379166.9	-0.38408	0.6	0.98408	2.71472e-08	3.34882e-09	4.07207e-08	1.60637e-07	9	34263098	34263170	-	72	15	56	0	rs201594047
ENST00000379310.12	0	1	1	0	0	6.0912e-07	5.53003e-07	13	42439871	42439949	-	78	24	53	0	rs138791520
ENST00000379310.44	0	1	1	0	0	2.58613e-07	4.98103e-07	13	42144603	42144842	-	239	135	103	0	rs201130705
ENST00000379672.12	0	1	1	0	0	4.03385e-08	1.78433e-07	17	12852965	12853047	+	82	20	61	0	rs201487249
ENST00000379795.24	0	1	1	0	0	1.2001e-07	2.1562e-07	7	97847247	97847354	-	107	80	26	0	rs546176846
ENST00000379931.3	0	1	1	0	0	1.01625e-06	1.1136e-06	8	38677039	38678153	+	1114	839	274	0	rs149014810
ENST00000380647.7	0.00322149	1	0.996779	0	5.23397e-10	8.53098e-08	9.0822e-08	9	17298187	17298350	+	163	103	59	0	rs185810944
ENST00000381031.11	0	1	1	0	0	4.58667e-07	7.79117e-07	22	46684319	46684485	+	166	56	109	0	rs202139216
ENST00000381125.4	2.59797e-05	1	0.999974	0	1.23896e-10	2.47612e-06	6.47976e-06	10	3143556	3143746	+	190	84	105	0	rs140887616
ENST00000381884.3	0	1	1	0	0	8.01004e-07	5.4868e-07	13	25486083	25486207	-	124	24	99	0	rs200213585
ENST00000381916.13	0	1	1	0	0	1.34438e-08	6.14842e-08	3	195594231	195595580	-	1349	1049	299	0	rs532011309
ENST00000382865.12	0.0352941	1	0.964706	0	2.02256e-09	1.36375e-08	3.78198e-08	4	2160881	2160938	-	57	54	2	0	rs145848257
ENST00000382911.6	0	1	1	0	0	1.0564e-07	1.88857e-07	18	51898835	51898967	+	132	129	2	0	rs144542525
ENST00000382977.10	0	1	1	0	0	1.38208e-08	4.09326e-08	13	20039394	20039458	-	64	18	45	0	rs200459963
ENST00000382977.11	-0.666667	0.333333	1	7.26514e-08	0	3.63257e-08	3.8937e-08	13	20038595	20038660	-	65	38	26	1	rs139121187
ENST00000382977.9	0	1	1	0	0	2.76416e-08	3.29673e-08	13	20039604	20039704	-	100	25	74	0	rs202071055
ENST00000383701.8	0	1	1	0	0	1.50329e-07	1.52993e-07	3	69053528	69053633	-	105	46	58	0	rs116711473
ENST00000388988.3	0	1	1	0	0	5.86746e-08	7.16453e-08	15	78807309	78807449	+	140	97	42	0	rs183603441
ENST00000389175.23	-0.443007	0.2	0.643007	1.13144e-07	5.16679e-08	2.8286e-08	7.32671e-08	2	197593916	197594111	+	195	66	128	1	rs79341698
ENST00000389470.44	0	1	1	0	0	8.8756e-07	2.04025e-06	7	1512707	1512820	-	113	88	24	0	rs201412367
ENST00000389524.33	0	1	1	0	0	4.36269e-08	5.2549e-08	2	128385946	128386110	+	164	1	162	0	rs192900059
ENST00000389737.8	0	1	1	0	0	1.75193e-07	5.06016e-07	4	8467104	8467288	+	184	88	95	0	rs147229355
ENST00000389851.7	0.000209512	1	0.99979	0	1.24199e-10	3.17503e-07	2.79883e-07	4	1348904	1349033	+	129	34	94	0	rs201115491
ENST00000389924.10	7.23379e-05	1	0.999928	0	2.47049e-10	1.33961e-06	3.12196e-06	17	61886179	61886308	+	129	35	93	0	rs200455498
ENST00000392132.14	6.90696e-06	1	0.999993	0	2.01539e-10	1.49105e-05	2.47433e-05	2	217012805	217012999	+	194	186	7	0	rs553899306
ENST00000392351.3	0.000936768	1	0.999063	0	9.02161e-11	1.3209e-08	6.78433e-08	19	19049536	19049693	-	157	58	98	0	rs200689130
ENST00000392432.6	-0.0770744	0	0.0770744	5.42247e-08	1.0348e-07	0	6.7956e-09	3	194338364	194338505	-	141	30	110	0	rs190188180
ENST00000392614.4	0	1	1	0	0	1.31973e-08	3.58872e-07	17	72739267	72739334	+	67	30	36	0	rs150761775
ENST00000392782.11	0	1	1	0	0	5.18378e-08	1.22611e-07	2	160285710	160285771	-	61	53	7	0	rs186284746
ENST00000393545.5	0.000361991	1	0.999638	0	1.22656e-10	1.14069e-07	1.16196e-07	14	88883054	88883188	+	134	71	62	0	rs200034171
ENST00000393925.15	0.0236748	1	0.976325	0	1.5922e-09	3.33137e-08	4.83186e-08	3	111686524	111686671	+	147	69	77	0	rs183874181
ENST00000393951.10	0.0350742	1	0.964926	0	1.65702e-09	1.41858e-08	3.42321e-08	2	74746682	74746873	-	191	98	92	0	rs145106899
ENST00000393997.13	0	1	1	0	0	2.02701e-07	1.78681e-07	16	67236078	67236187	+	109	30	78	0	rs192034781
ENST00000394162.8	0.00526157	1	0.994738	0	1.50967e-09	5.24215e-08	3.28533e-07	3	98506879	98507066	+	187	58	128	0	rs188597016
ENST00000394894.17	0.000554712	1	0.999445	0	1.11346e-09	9.95442e-07	1.8333e-06	5	137521649	137521741	+	92	39	52	0	rs200621216
ENST00000394900.17	0	1	1	0	0	6.84572e-07	1.77217e-06	11	61113328	61113418	+	90	66	23	0	rs564585469
ENST00000395860.2	0	1	1	0	0	1.35228e-08	1.23721e-07	14	50582786	50582897	-	111	41	69	0	rs200285200
ENST00000395952.18	8.92019e-05	1	0.999911	0	1.82347e-10	1.26738e-06	1.38602e-06	6	31655418	31655517	-	99	14	84	0	rs544708496
ENST00000396432.9	0	1	1	0	0	2.79453e-08	3.6053e-08	10	24908401	24910298	-	1897	1651	245	0	rs577186556
ENST00000397333.5	0	1	1	0	0	1.87354e-07	6.36813e-07	12	132626663	132626735	-	72	66	5	0	rs201101053
ENST00000397457.4	0	1	1	0	0	4.86721e-07	5.02384e-07	6	8026599	8026658	-	59	53	5	0	rs199672521
ENST00000397885.9	8.51604e-05	1	0.999915	0	1.9064e-10	8.03656e-07	1.99229e-06	9	2828674	2828778	-	104	52	51	0	rs137936878
ENST00000398004.4	0.0037158	1	0.996284	0	2.63227e-09	6.27988e-07	7.24145e-07	12	69152936	69153019	+	83	46	36	0	rs187261953
ENST00000398141.8	-0.0900264	0.109496	0.199523	6.99093e-07	6.47524e-07	8.77938e-08	1.6469e-07	22	26862016	26862070	-	54	29	24	1	rs3747129
ENST00000398427.2	0	1	1	0	0	2.20881e-06	2.07531e-06	11	73914772	73914866	+	94	58	35	0	rs576331375
ENST00000398598.13	0	1	1	0	0	1.23777e-05	2.4434e-05	21	42817926	42818068	+	142	123	18	0	rs35132725
ENST00000398755.8	0.00134677	1	0.998653	0	1.20739e-09	4.00719e-07	8.20573e-07	3	51979868	51979955	+	87	6	80	0	rs199581414
ENST00000398802.4	0.00223682	1	0.997763	0	1.62495e-09	4.47619e-07	6.51083e-07	11	65147337	65147409	-	72	15	56	0	rs151187182
ENST00000400033.8	-0.789576	0.166667	0.956242	6.81017e-07	2.15539e-08	1.36203e-07	5.17746e-07	18	9126828	9126905	+	77	27	49	1	rs149217248
ENST00000403390.2	0.0725469	0.657749	0.585202	6.77577e-08	8.34294e-08	1.14075e-07	1.14704e-07	21	45725682	45725818	+	136	63	72	0	rs118169148
ENST00000404929.3	0	1	1	0	0	5.38439e-08	1.17141e-07	2	62066555	62067716	-	1161	886	274	0	rs200691042
ENST00000409520.3	-0.957731	0	0.957731	2.80702e-08	2.72874e-09	0	4.31727e-08	2	85068984	85069131	-	147	45	101	0	rs562049467
ENST00000411696.5	0	1	1	0	0	3.77162e-07	3.35108e-07	2	219513357	219514182	-	825	574	250	0	rs144127489
ENST00000415318.4	-0.354114	0.484848	0.838962	1.73989e-08	7.3854e-09	1.13641e-08	2.6273e-08	11	119064475	119064595	-	120	23	96	0	rs76799613
ENST00000415669.2	0	1	1	0	0	1.68514e-07	2.30614e-07	6	31731191	31731332	+	141	111	29	0	rs139815351
ENST00000416354.8	0	1	1	0	0	1.30895e-07	2.77835e-07	10	91474711	91474939	+	228	139	88	0	rs200892725
ENST00000417647.9	0.000349545	1	0.99965	0	1.37254e-09	2.52914e-06	4.01295e-06	5	140035413	140035577	+	164	14	149	0	rs115117298
ENST00000418998.12	0.00211704	1	0.997883	0	2.26901e-10	4.00791e-08	5.86299e-08	20	42161412	42161564	+	152	143	8	0	rs201640833
ENST00000419235.4	0.0105792	0.744681	0.734102	1.94096e-06	9.50363e-07	5.66112e-06	2.56809e-06	6	335113	335163	+	50	42	7	0	rs201346671
ENST00000420323.3	-0.0455537	0.6	0.645554	2.6477e-08	2.10618e-08	3.97155e-08	2.41792e-08	3	52357823	52357896	+	73	18	54	0	rs201474620
ENST00000422976.5	-0.00091334	0.998095	0.999009	1.28615e-09	8.41195e-10	5.76384e-07	6.58658e-07	14	57947312	57947472	-	160	51	108	0	rs34960436
ENST00000423114.6	0.0117809	1	0.988219	0	9.09777e-10	4.09743e-08	8.81154e-08	3	124854512	124854626	-	114	26	87	0	rs200658918
ENST00000424266.4	-0.0381406	0.961655	0.999796	5.36678e-08	6.08907e-10	1.3352e-06	2.41407e-06	6	41037814	41037873	-	59	41	17	0	rs144679838
ENST00000425232.49	0.00359977	1	0.9964	0	1.19643e-09	1.45998e-07	3.19441e-07	5	37120317	37120442	-	125	34	90	0	rs374144275
ENST00000425468.4	-0.0148156	0.0342508	0.0490664	4.15608e-07	3.55906e-07	1.26833e-08	1.66385e-08	6	28198113	28198266	+	153	8	144	0	rs76542212
ENST00000427130.13	0.000405251	1	0.999595	0	4.66697e-10	2.63624e-07	1.09169e-06	8	59515768	59515945	-	177	71	105	0	rs199671320
ENST00000428168.3	0	1	1	0	0	3.19855e-08	5.46712e-08	12	11035133	11035297	-	164	62	101	0	rs144818487
ENST00000428216.3	0.0546101	1	0.94539	0	5.25882e-08	7.52211e-07	8.55864e-07	20	3838281	3838456	+	175	3	171	0	rs200861245
ENST00000433477.6	0	1	1	0	0	2.796e-07	4.17256e-07	4	156850693	156850857	-	164	88	75	0	rs150110652
ENST00000434415.5	0	1	1	0	0	5.4441e-07	1.86633e-07	7	148975489	148975618	+	129	80	48	0	rs572840599
ENST00000435829.5	-0.0139583	0.983607	0.997565	1.40351e-08	1.56607e-09	7.36849e-07	7.56829e-07	3	16327848	16327955	+	107	36	70	0	rs558057290
ENST00000436063.3	-0.0181279	0.980392	0.99852	2.93868e-08	5.31658e-09	1.46934e-06	3.54285e-06	1	94341200	94341339	-	139	136	2	0	rs200835030
ENST00000436063.5	1.08281e-05	1	0.999989	0	6.26542e-11	1.94947e-06	4.05489e-06	1	94337627	94337792	-	165	9	155	0	rs199974888
ENST00000436985.24	0.00790319	1	0.992097	0	2.33341e-09	9.55344e-08	3.40669e-07	10	27323724	27324681	-	957	741	215	0	rs151033255
ENST00000437974.20	0	1	1	0	0	5.37293e-08	1.01226e-07	5	73165893	73166034	+	141	67	73	0	rs182538676
ENST00000441159.7	0.00822212	1	0.991778	0	1.53217e-09	9.57547e-08	1.76256e-07	7	143421452	143421790	+	338	251	86	0	rs367637603
ENST00000441174.5	0	1	1	0	0	4.28238e-07	9.86188e-07	11	124496799	124496946	+	147	66	80	0	rs192756063
ENST00000441174.7	0	1	1	0	0	1.01632e-06	1.67169e-06	11	124500640	124500751	+	111	79	31	0	rs201249419
ENST00000442102.4	0.00320146	1	0.996799	0	9.83761e-09	1.6163e-06	2.82548e-06	17	72862567	72862690	-	123	53	69	0	rs183154538
ENST00000442111.2	0.0918868	1	0.908113	0	2.23969e-08	1.0949e-07	1.80285e-07	12	129360458	129360607	+	149	61	87	0	rs188735757
ENST00000442561.3	0	1	1	0	0	1.50918e-07	3.2985e-07	1	203740494	203740605	+	111	17	93	0	rs201400053
ENST00000443035.19	0	1	1	0	0	4.00955e-07	6.08547e-07	15	65993388	65993530	-	142	44	97	0	rs573115784
ENST00000443043.3	0.000255938	1	0.999744	0	1.84869e-10	8.91538e-07	6.82106e-07	6	107360952	107361434	+	482	67	414	0	rs183013719
ENST00000443868.11	-0.0362644	0.917647	0.953911	1.86326e-07	8.50568e-08	2.07621e-06	1.69656e-06	6	24423164	24423278	+	114	84	29	0	rs201381679
ENST00000444031.5	0.00127303	0.99941	0.998137	2.24357e-10	5.86764e-10	2.74816e-07	2.69514e-07	6	33263804	33264102	-	298	85	212	0	rs75254682
ENST00000444766.24	0	1	1	0	0	1.8975e-07	3.03505e-07	17	59945193	59945370	-	177	65	111	0	rs200045829
ENST00000445355.16	3.10655e-05	1	0.999969	0	6.29399e-11	4.33461e-07	2.29714e-06	10	135083863	135084014	-	151	37	113	0	rs191678600
ENST00000451288.8	0.0382351	1	0.961765	0	2.48649e-08	1.41063e-07	5.90404e-07	4	52765435	52765544	+	109	47	61	0	rs202023578
ENST00000453061.8	0.000636615	1	0.999363	0	2.47361e-10	3.16113e-07	4.5043e-07	4	515448	515730	+	282	182	99	0	rs150259543
ENST00000453894.5	0	1	1	0	0	6.37711e-08	6.03569e-08	4	995466	996273	+	807	401	405	0	rs114806891
ENST00000453894.6	0	1	1	0	0	2.85221e-08	6.84496e-08	4	996519	996732	+	213	15	197	0	rs121965019
ENST00000454313.6	0.00422705	1	0.995773	0	1.94047e-10	1.40846e-08	3.29172e-08	19	14000000	14001275	-	1275	1104	170	0	rs61733835
ENST00000454366.4	0	1	1	0	0	2.29709e-06	1.38068e-06	22	46704215	46704840	+	625	284	340	0	rs200181605
ENST00000455217.10	3.9097e-05	1	0.999961	0	3.39325e-10	3.73136e-06	6.94754e-06	5	33457361	33457508	+	147	123	23	0	rs202065614
ENST00000455480.14	6.72314e-05	1	0.999933	0	6.2287e-11	2.43965e-07	5.58771e-07	12	112182446	112182847	+	401	228	172	0	rs201684179
ENST00000455480.21	0	1	1	0	0	4.69952e-07	4.21864e-07	12	112193471	112193549	+	78	54	23	0	rs115809570
ENST00000456763.12	-0.215697	0.757576	0.973273	1.11274e-07	1.09289e-08	3.47731e-07	3.82066e-07	15	42107456	42107603	+	147	129	17	1	rs202001274
ENST00000487270.3	-0.0708294	0.925926	0.996755	5.22468e-08	1.82618e-09	6.53085e-07	6.31841e-07	14	68292180	68292294	+	114	54	59	1	rs200355697
ENST00000488405.3	0	1	1	0	0	3.94383e-08	8.87342e-08	1	45962970	45963055	-	85	72	12	0	rs72898310
ENST00000488633.3	0	1	1	0	0	2.33196e-06	2.95194e-06	2	96933362	96933474	+	112	84	27	0	rs142274680
ENST00000508628.33	0.000481474	1	0.999519	0	3.01118e-10	9.84232e-07	1.06679e-06	17	78325484	78325603	+	119	31	87	0	rs570998073
ENST00000513237.3	0	1	1	0	0	1.11335e-07	1.46077e-07	4	106155053	106158508	+	3455	3214	240	0	rs202118034
ENST00000514667.20	0.00316239	1	0.996838	0	1.24473e-09	3.05681e-07	3.90495e-07	5	130797397	130797781	-	384	28	355	0	rs201175304
ENST00000514667.28	0	1	1	0	0	1.00284e-07	2.88889e-07	5	130764594	130764909	-	315	260	54	0	rs201265400
ENST00000517878.7	0	1	1	0	0	6.82389e-08	8.34442e-08	8	142222295	142222655	-	360	30	329	0	rs201879517
ENST00000524717.2	0	1	1	0	0	1.39727e-07	1.93673e-07	11	95825055	95826681	-	1626	1431	194	0	rs557317756
ENST00000531895.10	0.0106357	1	0.989364	0	8.07343e-10	1.3902e-08	5.4045e-08	11	82956539	82956666	+	127	110	16	0	rs576965762
ENST00000534064.11	0	1	1	0	0	2.74886e-07	5.08497e-07	11	77639387	77639593	-	206	167	38	0	rs554082325
ENST00000535273.7	-0.106235	0.837838	0.944072	8.13798e-08	4.50709e-08	4.20463e-07	7.53875e-07	1	212550903	212551048	-	145	78	66	1	rs201124115
ENST00000540372.6	0.00751747	1	0.992483	0	2.28449e-09	9.44682e-08	3.00771e-07	14	105396314	105396442	+	128	11	116	0	rs185236484
ENST00000542534.16	-0.5	0.5	1	2.70602e-08	0	2.70602e-08	9.52188e-08	15	42135873	42136009	+	136	19	116	1	rs199962342
ENST00000543976.7	3.465e-05	1	0.999965	0	6.00099e-11	7.05031e-07	1.38099e-06	3	69087993	69088160	-	167	141	25	0	rs200769311
ENST00000545786.11	0	1	1	0	0	1.32071e-06	1.1298e-06	9	35739311	35739416	-	105	92	12	0	rs138330598
ENST00000545995.3	0.000230971	1	0.999769	0	6.37723e-10	8.03627e-07	2.50695e-06	6	24658788	24658962	-	174	67	106	0	rs565103897
ENST00000548825.20	0	1	1	0	0	4.81038e-07	2.46406e-07	12	50036017	50036155	+	138	81	56	0	rs200167508
ENST00000549828.3	0	1	1	0	0	1.38946e-07	1.13998e-07	12	25148740	25149001	-	261	129	131	0	rs116652382
ENST00000553532.27	0.000199402	1	0.999801	0	5.03323e-10	9.61168e-07	3.05257e-06	12	56811917	56812143	-	226	84	141	0	rs192353249
ENST00000553664.3	0	1	1	0	0	4.72461e-07	4.98037e-07	14	94563232	94563311	+	79	32	46	0	rs79237142
ENST00000554112.16	9.33741e-05	1	0.999907	0	1.86734e-10	1.22712e-06	2.48039e-06	2	160714872	160714987	-	115	29	85	0	rs114821641
ENST00000562435.4	0.000223198	1	0.999777	0	1.90121e-10	7.20063e-07	1.23213e-06	16	47162235	47162484	-	249	224	24	0	rs144229750
ENST00000587230.2	0	1	1	0	0	5.58206e-07	1.34351e-06	19	13260541	13260711	-	170	148	21	0	rs201322149
ENST00000599564.15	0	1	1	0	0	2.0044e-06	3.29637e-06	19	35512405	35512509	+	104	35	68	0	rs542970681
ENST00000601380.13	-0.0931826	0.86254	0.955723	7.64291e-09	2.37771e-09	3.9047e-08	4.24855e-08	5	74965076	74965208	+	132	45	86	0	rs34358
