# Supplementary material for: Evidence in disease and non-disease contexts that nonsense mutations cause altered splicing via motif disruption
Source: Nucleic Acids Res. 2021 Sep 1;49(17):9665–85. doi: 10.1093/nar/gkab750 (PMC8464065; doi:10.1093/nar/gkab750)
Supplement: gkab750_Supplemental_Files [file gkab750_supplemental_files.zip › Supplementary_data_2.fasta]

>ENST00000006101.4
TATTATGATGACACATTCCCCTCCATGAAGGAGCAGATGGTTTTCGAGAAAAATGTCTTCAACAAGACCAGCCGGACTGAGA
>ENST00000006658.3
GGGTAGCTCCTCCCGGGACAAGGACCGAAGTGCGACGGTCAGTAGTTCAGTGCCCATGCCTGCTGGAGGGAAAGGAAGCCATCCTTCATCTACACCCCAGAGGGTCCCCAACCGCCTGATCCACGAGAAGTCACCATACCTCCTACAACATGCCTACAATCCTGTGGACTG
>ENST00000078527.3
GCCCTCTTCAATGCCATCATCCCAGATCACCATGCAGAAGCCTTCTCTCCTCCTCGCCTGGCCCCCTCAGGCTTTGTGGACCAACTCGTGGAAGGTCTTCTGGGCGGCCTGTCTCACTGGGATGCTGAACACTTCTTGTTCATTGCTGAGCATGGCTACCTGTATGAGCACAACTTTGCCTTCTTTCCTGGTTTCCCCTTGGCCCTGCTGGTGGGGACTGAACTGTTGAGACCCTTACGGGGGTTACTGAGTCTACGCAGTTGCCTGCTGATTTCGGTAGCATCACTCAATTTCTTGTTCTTCATGTTGGCTGCAGTTGCACTTCATGACCTGGGTTGTCTGGTTTTGCACTGTCCCCACCAGTCCTTTTATGCAGCTCTGCTTTTCTGTCTCAGCCCTGCCAATGTCTTCCTGGCAGCTGGTTACTCAGAAGCTTTGTTTGCCCTCCTGACATTCAGTGCCATGGGGCAGCTGGAGAGGGGCCGAGTCTGGACTAGTGTACTCCTCTTTGCCTTTGCCACTGGGGTACGCTCCAACGGGCTGGTCAGTGTTGGCTTCCTCATGCATTCTCAATGCCAAGGCTTTTTCTCTTCTCTAACGATGCTGAATCCTCTGAGACAGCTCTTTAAGCTGATGGCCTCTCTGTTTCTGTCGGTGTTCACACTTGGCCTTCCCTTTGCCCTCTTTCAGTATTATGCCTACACCCAATTCTGTCTGCCAGGCTCAGCCCGCCCCATTCCTGAGCCTTTGGTACAGTTAGCTGTAGACAAGGGCTACCGGATTGCAGAGGGAAATGAACCGCCTTGGTGCTTCTGGGATGTTCCACTAATATACAGCTATATCCAGGATGTCTACTGGAATGTTGGCTTTTTGAAATACTATGAGCTCAAGCAGGTGCCCAATTTTCTACTGGCTGCACCAGTGGCTATACTGGTTGCCTGGGCAACTTGGACATACGTGACCACTCACCCTTGGCTCTGCCTTACACTTGGGCTGCAAAGGAGCAAGAACAATAAGACCCTAGAGAAGCCCGATCTTGGATTCCTCAGTCCTCAGGTGTTTGTGTACGTGGTCCACGCTGCAGTGCTGCTGCTGTTTGGAGGTCTGTGCATGCATGTTCAG
>ENST00000164305.9
CATGTTGAGCCACAAAGAATTCAGGTTTATTTATCCAGTTTTACCATTCTGTATGGTGTTCTGTG
>ENST00000177648.11
AATATCCGTGGCACGTGTTTATTGTCCTACAGTAGTTCAAATGACTGTCCTCCAGAATTGAAAAACTTACATCTGTGTGAAGCCAAAGAGGCCTTTGAGATTGGCCTCCTCACCAAGAGAGATGATGAGCCTGTTACTGGAAAACAGGAGCTTCACAGCTTTGTCAAAGCTGCTTTCGGTCTCACCACAGTGCACAGAAGGCTCCATGGGGAGACAGGGACGGTCCATGCAGCAAGTCAGCTCTGTAAGGAAGCAATGGGGAAGCTGTACAATTTCAGCACTTCCTCCAGAAGTCAGGACAGAGAAGCTCTGTCTCAAGAAGTTATGTCTGTGATTGCCCAGGTGAAGGAACATTTACAAGTTCAAAGCTTCTCAAATGTAGATGACAGATCTTATGTTCCCGAGAGTTTCGAGTGCAGGTTGGATAAACTTATCTTGCATGGGCAAGGGGATTTCCAAAAAATCCTTGACACCTATTCACAGCACCATACTTCGGTGTGTGAAGTATTTGAAAGTGATTGTGGAAACAACAAAAATGAACAGAAAGATGCAAAAACAGGAGTCTGCATCACTGCTCTAAAAACAGAAATAAAAAACATAGATACTGTGAGTACTACTCAAGAAAAGCCACATTGTCAAAGAGACACAGGAATATCTTCCTCCCTAATGGGTAAGAATGTTCAGAGGGAACTCAGAAGGGGAGGAAGGAGAAACTGGACCCATTCTGATGCATTTCGAGTCTCCTTGGATCAAGATGTGGAGACTGAGACTGAGCCATCGGACTACAGCAATGGTGAGGGAGCTGTTTTCAACAAGTCTCTGAGTGGCAGCCAGACTTCCAGTGCTTGGAGCAACTTATCAGGGTTTAGTTCCTCTGCAAGCTGGGAGGAAGTGAATTATCACGTTGACGACAGGTCAGCCAGAAAAGAGCCTGGCAAAGAACATCTGGTGGACACTCAGTGTTCCACTGCCTTGTCTGAGGAGCTAGAGAATGACAGGGAAGGCAGAGCTATGCATTCATTGCATTCACAGCTTCATGATCTCTCTCTTCAGGAACCCAACAATGACAATTTGGAGCCTTCTCAAAATCAGCCACAGCAACAGATGCCCTTGACACCCTTCTCGCCTCATAATACCCCAGGCATTTTCTTGGCCCCTGGTGCAGGGCTTCTAGAAGGAGCTCCAGAAGGTATCCAGGAAGTCAGAAATATGGGACCCAGAAATACTTCTGCTCACTCCAGACCCTCATATCGTTCTGCTTCTTGGTCTTCTGATTCTGGTAGGCCCAAGAATATGGGCACACATCCTTCAGTCCAAAAAGAAGAAGCCTTTGAAATAATTGTTGAGTTTCCAGAAACCAACTGCGATGTCAAAGACAGGCAGGGGAAAGAGCAGGGAGAAGAAATTAGTGAAAGAGGCGCAGGCCCTACATTTAAAGCTAGTCCCTCCTGGGTTGACCCAGAAGGAGAAACAGCAGAAAGCACTGAAGATGCACCCTTAGACTTTCACAGGGTCCTGCACAATTCTCTGGGAAACATTTCCATGCTGCCATGTAGCTCCTTCACCCCTAATTGGCCTGTTCAAAATCCTGACTCCAGAAAAAGTGGTGGCCCAGTCGCAGAGCAGGGCATCGACCCTGATGCCTCCACAGTGGATGAGGAGGGGCAACTGCTCGACAGCATGGATGTTCCCTGCACAAATGGGCACGGCTCTCATAGACTGTGCATTCTGAGACAGCCGCCTGGTCAGAGGGCGGAGACCCCCAATTCCTCTGTAAGCGGTAACATCCTCTTCCCTGTCCTCAGCGAGGACTGCACTACCACAGAGGAAGGAAATCAGCCTGGAAACATGCTAAACTGCAGCCAGAACTCCAGCTCATCCTCAGTGTGGTGGCTGAAATCACCTGCATTTTCCAGTGGTTCTTCTGAGGGGGACAGCCCTTGGTCCTATCTGAATTCCAGTGGGAGTTCTTGGGTTTCATTGCCGGGAAAGATGAGGAAAGAGATCCTTGAGGCTCGCACCTTGCAACCTGATGACTTTGAAAAGCTGTTGGCAGGAGTGAGGCATGATTGGCTGTTTCAGAGACTAGAGAATACGGGGGTTTTTAAGCCCAGTCAACTCCACCGAGCACATA
>ENST00000194118.5
CACTGCGACAACACATCCTCCCCAGCCCCGATGGCCCAGCTCCCAGGCACACTGGCCTCAGGGAACCCAGGCTTGGCCAGGAAGAAGCCTCAGCTCAGCCCCGGAACTTCTCACACAACTCTTTGAGAGGAGCTCGTCCTCAGGACCCCTCTGAGGAAG
>ENST00000215061.5
AAGGAGGCCCAAGTTGCAGCCCGGGTTTGGAGGGAGTTTGAGATGAAGCGAATG
>ENST00000215739.10
GTTGGTGGGGCTGAAGTGCCCGAGCGAGCCTGTGCTTCCGAGGAGGTGCCCACCCTGACCTATGAGGAGCGGGTTGGCTTCAAGAAGTCCCGAGATGTGTTTGGCCTGGACTTTGGCACCACCTCAGCCAAGCAGCCCACCCAGCCTGCCTCGGAG
>ENST00000216027.4
CTAAAGCTCCATGGAATAGAGATTCCTGAAAGGACAGATTATGAAATGGACAGGCAATTCCTCATAGAAATAATGGAAATCAATGAAAAACTCGCAGAAGCTGAAAGTGAAGCTGCCATGAAAGAGATTGAATCCATTGTCAAAG
>ENST00000216085.6
GCCTCCCATCCCTGGACCGCCTTATGTGGCCTCCCCTGACCTCTGGTCCCACTGGGAAGACTCAGCCCTGCCCCCACCAAGCCTGAGGCCTGTGCAGCCCACCTGGGAGGGCTCCTCAGAGGCAGGCCTGGACTGGGCTGGGGCCAGCTTCTCCCCAGGGACTCCGATGTGGGCGGCCTTGGATGAGCAGATGCTGCAGGAGGGCATCCAGGCCTCGCTTCTTGACGGGCCAGCCCAGGAACCCCAGAGCGCACCATGGCTGTCCAAGTCCTCTGTCTCCTCTCTGCG
>ENST00000216294.2
TGGCAGAATGAGAAATTTAGAAAAGAACATGTTTACAAAAGAAGCTTTAGCTTTGGCTTGGCGATATTTTTTACCTCCATACACCTTCCAGATCAGAGTTGGTGCTTTGTATCTGCTATATGGATTATATAATACCCAACTGTGTCAACCAAAACAAAAG
>ENST00000216780.2
GCTTAACTGGCATGGGCTGAGCCCCTTGGGCTGGCCATCATGCCGTAGCATCCAGACCCTGCGAGTGCTTAGTGGAGATCTGGGCCAGCTTCCCACTGGCATTCGAGATTTTGTAGAGCACAGTGCCCGCCTGTGCCAACCAGAGGGCATCCACATCTGTGATGGAACTGAGGCTGAGAATACTGCCACACTGACCCTGCTGGAGCAGCAGGGCCTCATCCGAAAGCTCCCCAAGTACAATAACTG
>ENST00000219066.2
AAGCGAGGAAAAGCCACAGCCCCGTGAAGCGTCCGCGGAAAGCACAGAGACTGCGTGTGGCCTATGAGGGCTCGGACAGTGAGAAAGGTGAGGGGGCTGAGCCCCTCAAGGTGCCAGTCTGGGAGCCCCAGGACTGGCAGCAACAGCTGGTCAACATCCGTGCCATGAGGAACAAAAAGGATGCACCTGTGGACCATCTGGGGACTGAGCACTGCTATGACTCCAGTGCCCCCCCAAAG
>ENST00000219599.8
CTGTTGGAGCCAGCAGACCTGACTGGAGAGAACTGGATGATGAGCTCATGAAAGAAGCTGTGCTGTACGTGGATTCCCAGGAGGCTGCCCTGAAGGAGTCTGGAGATGTCCTGCTGTCAGGG
>ENST00000220849.5
TTTAGGCAGGAATATTTAGATACACTCTACAGATATGCAAAATTCCAGTACGAATGTGGGAATTACTCAGGAGCAGCAGAATATCTTTATTTTTTTAGAGTGCTG
>ENST00000222482.8
AACCGATTATGGAGGAAGACGCGGTCCCGAAATCCTGGAAGCTCCTGCATTGGTGCTGACCCAAATAGAAACTGGAACGCTAGTTTTGCAG
>ENST00000222800.4
CCAGAGCTGGTGGAACGTCTCATTGCTGTAGATATCAGCCCAGTGGAAAGCACAGGTGTCTCCCACTTTGCAACCTATGTGGCAGCCATGAGGGCCATCAACATCGCAGATGAGCTGCCCCGCTCCCGTGCCCGAAAACTGGCGGATGAACAGCTCAGTTCTGTCATCCAG
>ENST00000222823.13
GCTTATCCAGAATCAGATCACAGCTAAGGGGACTGCCCAGCTGGCAGATGCGTTACAGAGCAACACTGGCATAACAGAGATTTG
>ENST00000222990.2
ATCTGCCGACACCCCAGGCCATCGAGCCCCAGGCCATCGTGCAGCAGGTCCCAGCCCCCAGTCGAATGCAGATGCCGCAGGGGAACCCGCTGCTGCTGTCCCACACCCTGCAGGAGCTGCTGGCCAGGGACACCGTGCAGGTGGAGCTCATTCCGGAGAAGAAGGGCCTCTTCCTGAAGCATGTGGAGTATGAGGTTTCCAGCCAG
>ENST00000223357.12
TGACGATTTTGTGACCACCTTCTTCGTGGGCTTCAGCAATGACAGCCAGACATGGGTGATGTACACCAACGGCTATGAGGAAATG
>ENST00000223642.27
GGTACCTTGCCTGTTGAAGCCCGAGAGAACAGCTTATATCTTACAGCCTTTACTGTGATTGGAATTAGAAAGGCTTTCGATATATGCCCCCTGGTG
>ENST00000225402.2
CCACTGCTGCCAGGGTGATTGACAGGTTTGATGAAGGGGAAGATGGGGAAGGTGATTTCCTAGTAGTGGGTAGCATTAGAAAACTGGCATCAGCCTCCCTCTTGGACACGGACAAAAGGTATTGCGGCAAAACCACCTCTAGAAAAGCATGGAATGAAGACCATTGGGAGCAGACTCTGCCAGGATCGTCTG
>ENST00000225525.2
CAAAGAGTTGAAATTCACAAGCTGCGTCAAGGTGAGAACTTAATCCTGGGTTTCAGCATTGGAGGTGGAATCGACCAGGATCCTTCCCAGAATCCCTTCTCTGAAGACAAGACGGACAAG
>ENST00000225573.5
GTGCGTGTGGAAGGCCCTGTGAAGAAACTGCCTGAGGAGGAGGCTGAGTGCTACTTCCACTCCCGCCCCAAGAGCAGCCAGATTGGGGCTGTGGTCAGCCACCAGAGTTCTGTGATCCCTGATCGGGAG
>ENST00000225719.12
GTATAATCCAGTTACCAAGAATGTGACTGTCAAGAGTGAAGGCGCTATTCAGGTCAACTTCACACTTGTTCGATCCTCAACAGATTCAAACAATGAATCAAAGAAAGGAAAAGGGGCTAGCAGCAGCACCAATGATGCCAGTGATCCAACTACTAAAGAGTTTGAAACTTTAATTAAAGACCTTTCAGCGGAGAATGGTTTGGAAAGCCTCATGTTACGCTCCTCCTCAAATCTGGCTCTGGCTCTTTATCGATACCATTCCTACAAAGACTTATCAGAGTTTCTGAGAGGACTTGTAATGAACTATCCACATATTACAAATCTTACCAA
>ENST00000225719.18
GATTATAGTGTCACCTATGGCCATTGTCCGGAAATCACAGTATACACAAGCTGCTGTTACTTTCCTAGTGCTGCACGACTCCCTTCCTTGTGGGCAGACAATAAGAGATCTCTTCTTAGTATGTTAGTGGAG
>ENST00000226105.2
CGACCTCCGACCGGTCCCGGACAATCAAGAAGTTTTCTGCCATCCCGTGACGGACCAGAGCCTGATAGTGGAACTTCTCGAGCTGCAGGCCCACGTACGGGGCGAAGCGGCTGCGCG
>ENST00000226798.3
GAATCTGGTGGACAGTAACAAACTTTGGTGAAATTTCAGGAACCATAGCCATTGAAATGGATAAGGGAACCTATATACATGCACTCGACAATGGTCTTTTTACCCTGGGAGCTCCACACAAAGAAG
>ENST00000227880.2
GTGATGGATCTCGGCCGCGACGCCACCCGCCGCTTCTTCAACTGGTTTTACTGGAGCATCAACCTGGGTGCTGTGCTGTCGCTGCTGGTGGTGGCGTTTATTCAGCAGAACATCAGCTTCCTGCTGGGCTACAGCATCCCTGTGGGCTGTGTGGGCCTGGCATTTTTCATCTTCCTCTTTGCCACCCCCGTCTTCATCACCAAGCCCCCGATGGGCAGCCAAGTGTCCTCTATGCTTAAGCTCGCTCTCCAAAACTGCTGCCCCCAGCTGTGGCAACGACACTCGGCCAG
>ENST00000228027.7
AGCTGACCTGGTTCCCATCTACTCCTTTGGAGAGAATGAAGTGTACAAGCAGGTGATCTTCGAGGAGGGCTCCTGGGGCCGATGGGTCCAGAAGAAGTTCCAGAAATACATTGGTTTCGCCCCATGCATCTTCCATGGTCGAGGCCTCTTCTCCTCCGACACCTGGGGGCTGGTGCCCTACTCCAAGCCCATCACCACTGTTG
>ENST00000228682.8
CACATCAACAGCGAGCACATCCACGGGGAGCGGAAGGAGTTCGTGTGCCACTGGGGGGGCTGCTCCAGGGAGCTGAGGCCCTTCAAAGCCCAGTACATGCTGGTGGTTCACATGCGCAGACACACTGGCGAGAAGCCACACAAGTGCACG
>ENST00000229332.3
TTTTCTTTCAAAAATATTCTCAGCTTCTTGAAAAAAAGACTACAAAAGAGCTGGTTCATACAACATTGGAGTGTGTGAAAAAAAATATGCCCGTGGAAG
>ENST00000229332.5
GATTTCATCTTCCAGAATCTGCAAGAAGAATCTGCTTATTTTGTGGGGCTCTCAGATCCAGAAGGTCAGCGACATTGGCAATGGGTTGATCAGACACCATACAATGAAAGTTCCAC
>ENST00000229812.5
GTACGGCTTGTTCAGAAGAAAGATACGGGACATGTGTATGCAATGAAAATACTCCGTAAAGCAGATATGCTTGAAAAAGAGCAG
>ENST00000230565.3
GTAAATTTGATGAAGTCTATGAAGCACTAACTCACGCTCATCCTAATCTTACTGTTTACAAAAAAGAAGACGTTCCAGAAAGGTGGCATTACAAATACAACAGTCGAATTCAACCAATCATAGCAGTGGCTGATGAAGGGTGGCACATTTTACAGAATAAGTCAGATGACTTTCTGT
>ENST00000232744.10
GCCTTTTTCTGTGGCCGCAGTGACTACTTCCGAGCCCTGCTGGATGACCACTTCCGAGAGAGCGAGGAGCCAGCGACCTCAGGGGGCCCCCCAGCCGTCACCCTGCATGGCATCTCACCCGACGTCTTCACTCACGTGCTCTACTACATGTACAGCGACCACACTGAG
>ENST00000236040.3
CAAGAATTTCGACTGGGAGTGCGACTCTACTCAGAGGAACAGCCACAGGAAGCTGTGCCCCACCTAGAGGCGGCGCTGCAAGAATACTTTGTGGCCTATGAGGAGTGCCGTGCCCTCTGCGAAGGGCCCTATGACTACGATGGCTACAACTACCTTGAGTACAACGCTGACCTCTTCCAGGCCATCACAG
>ENST00000237275.4
TCTCCACCTGTGAGGAAGTCTAACTGGAGACAACAACATGAAGACTTTATTAATGCAATCCGATCAGCAAAGCAGTGTATGCTAGCCATTAAAGAAGGCCGACCCCTCCCACCTCCACCCCCTCCATCCTTGAACCCAG
>ENST00000238561.9
ATGCTCACGGAAGAATTCCGCCTGAATTACTGCCACCTCTGGCAGTCTCTGATCTGGACTGACATGAAGAGAGTGAAGGAGTACAGCCAGCGACTGGGAGCCGGGGATCTCTACCCCTTGTTTGCCTGCATGCTGACGGCGCGATCGTGGGACTCGGTCAACAGAGGCATCAGCCAAGCTCCCGTCACTGCCACTGAG
>ENST00000238721.4
GTGCTGGAGTTAATCTTATTCTAGACTGCATAGGCGGATCCTACTGGGAGAAGAACGTCAACTGCCTGGCTCTTGATGGTCGATGGGTTCTCTATGGTCTGATGGGAGGAGGTGACATCAATGGGCCCCTGTTTTCAAAGCTACTTTTTAAGCGAGGAAGTCTGATCACCAGTTTGCTGAGGTCTAGGGACAATAAG
>ENST00000240123.18
GGAGAGCACATCTGCCTGATCCGCAAGGTGAACGAGAACTGGTACGAGGGACGCATCACGGGCACGGGGCGCCAAGGCATATTCCCTGCCAGCTACGTGCAGGTGTCTCGTGAACCCCGGCTCCGGCTCTGTGACGACGGCCCCCAGCTCCCCACGTCTCCCCGCCTGACCGCTGCCGCCCGCTCAGCCCGTCACCCCAGCTCCCCCTCAGCCCTGCGCAGCCCAGCTGACCCCATCGACTTGGGGGGACAGACCTCCCCCCGTCGCACTGGCTTCTCCTTCCCCACCCAGGAGCCTAGACCCCAGACCCAG
>ENST00000241436.7
ATAATCCAGGAAAGGAAGTTAATAAACTGAGTGAGCATGAACGATCCATCTCTCCACTACTTTTTGAAGAGAGTCCTTCTGATGTGCAGCCCCCAGGAGATCCTTTCCAAGTGAACTTTGAAGAACAAAACAATCCTCAAATACTCCAAAACTCAGTTGTTTTTGGAACATCAGCCCAGGAAGTGGTAAAGGAAATTCGTTTCAGAATTGAGCAGAAAACAACACTGACAGCCAGTGCAG
>ENST00000244519.5
CATTGGGTTCTGATCTTCACATTGAAGTGAAGGGTTATGAGGATGGAGGGATCCATCTGGAGTGCAGGTCCACTGGCTGGTACCCCCAACCCCAAATAAAGTGGAGCGACACCAAGGGAGAGAACATCCCGGCTGTGGAAGCACCTGTGGTTGCAGATGGAGTGGGCCTGTATGCAGTAGCAGCATCTGTGATCATGAGAGGCAGCTCTGGTGGGGGTGTATCCTGCATCATCAGAAATTCCCTCCTCGGCCTGGAAAAGACAGCCAGCATATCCATCGCAG
>ENST00000246868.2
GGAAAAAGACCTCGATGAAGTTCTGCAGACCCACTCAGTGTTTGTAAATGTTTCTAAAGGTCAGGTTGCCAAAAAGGAAGATCTCATCAGTGCGTTTGGAACAGATGACCAAACTGAAATCTGTAAGCAG
>ENST00000248846.2
GTCCCACCGAGTGTGGATCAGTGGGAAGACGAAGGATTCCAGTCAGCGTCCAACTTGACTCCTGATTCCCAGTCTGAGCCCAGCGTGACCCCAGACGTGGACCTGTGGGAAGCCGCACTTACCTATGAGGCCAGCAAGCGGAGGTGCTGGGAGCGAGTTGGCTG
>ENST00000249396.9
AACATAGATACCCTGGAGCGAATAGCCGGGCTGGAACAGGAGGACTTGGTGGAGGCGCACGGCACCTTCTACACATCACACTGCGTCAGCGCCAGCTGCCGGCACGAATACCCGCTAAGCTGGATGAAAG
>ENST00000249749.10
TGAAAAGCCAGAGTGTCGGATATCAGCGATATGCTCCCCCAGGGACTCCATGTACCAGTCTGTGTGTTTGATATCAGAGGAGAGGAATGAATGTGTCATTGCCACGGAG
>ENST00000250894.26
ATGGCCAGTGGGATCTGAGCAACTATCACCTAATGGACCTGGGCCACCCGCACCACTCCATCCGCTGCATGGCTGTTGTGTACGACCGCGTGTGGTGTGGCTACAAGAACAAGGTGCACGTCATCCAGCCCAAGACCATGCAGATAGAG
>ENST00000251089.2
ATGCTTTCTTCACATGTCGAAAAAATGTCCTTCTGGCGAACAGCTCATCCCCCCAGGTAGAGGGCGACTTTGCCATGGCCCCTCGGGGCCCTGAGCAGGAGGAATGTGAGGGCCTGCTGCAGCAGTGGCGAGAAGAAGGGTTGAGCCAGGTGCTCTCAACTGCAAGTGAGGGGCCCCTTATAGATAAAGGACTAGCCCAGAGCAGCCTGGCACTTCTGATGGATAATCCTGGAGAAGAGAATGCTGCTTCAGAGGACAGGTGGTCCAGCAGGCAGCTGAGTGACCTTCGGGCTGCAGAGAACCTGGATGAGCCTTTCCCTGAGATGCTAGGAGAGGAGCCACTGCTGGAGGTGGAGGGGGTGGAGGGCTCCATGTGGGCAGCTATCCCCATGCAGTCGGAGCCCCAGTATGCAGACTGTGCTGCCCTCCCAGTGGGTGCCCTGGCCACAGAGCAGTGGGAAGAGGACCCAGCGGTGTTGGCCTGGAGCATAGCACCTGAGCCTGTGCCCCAGGAAGAGGCTTCCATCTGGCCCTTTGAGGGCCTGGGGCAGTTGCAGCCTCCCGCAGTGGAAATACCATATCATG
>ENST00000251343.3
GAGTACCTGAAGGGCCTCTGCAGCCCAGAACTGCAGGATGAAATCCACTACCCGCCCAAACTGCACTGCATCTTTCTGGGAGCCCAGGGCTTCTTCCTTGACTGCCTGGCCTGGAGCACGTCAGCCCATCTGGTGCCCAGGGCGCCAGGCTCACTGATGATCAGTGGCCTGACTGAAGCCTTTGTCATGGCTCAGAGCCGGGTAGAAGAGCTGGCAGAGCGGCTGAGCTGGGACTTCACGCCAGGACCATCTTCCGGAGCCTCTCAGTGTACTGGAGTGCTGAGAGACTTCTCTGCCCTGCTGCAGTCCCCGGGGGATGCCCATAGAGAGGCTCTGTTGCAGTTGCCCCTGGCTGTCCAGGAGGAGCTGCTGAGTCTGGTGCAGGAGGCGTCTAGTGGGCAGGGGCCAGGAGCACTGGCTTCTTGGGAGGGGCGGAGCTCAGCCTTGCTGGGTGCTCAGTGCCAAGGAGTGAGAGCTCCCCCTAGTGACGGCAGGGAGTCCCTGGACACTGGATCTATGGGACCCGGAGATTGCAGGGGAGCAAGGGGAGACACTTACGCTGTGGAGAAGGAGGGAGGGAAACAGGGTGGTCCCAGGGAGATGGATTGGGGGTGGAAGGAGTTGCCTGGGGAAGAGGCGTGGGAGAGAGAAGTGGCCCTCAGGCCACAGTCAGTGGGTGGAGGGGCAAGGGAGTCAGCACCCCTGAAAGGGAAGGCCCTGGGGAAGGAGGAGATAGCTCTGGGAGGAGGAGGGTTCTGTGTCCACCGTGAGCCTCCCGGTGCCCATGGCTCCTGTCACAGGGCAGCTCAGTCCCGAGGAGCCTCCCTCCTCCAGCGGCTCCACAATGGGAATGCCTCTCCTCCGAGGGTGCCCAGCCCTCCACCTGCACCGGAACCCCCATGGCACTGTGGAGACCGGGGTGACTGCGGAGACCGGGGAGACGTGGGGGACAGGGGAGACAAGCAGCAGGGCATGGCACGGGGTCGGGGGCCTCAATGGAAACGAGGCGCCCGAGGGGGCAACTTGGTGACTGGCACACAGCGTTTCAAGGAGGCCCTGCAGGATCCTTTCACCCTGTGCCTTGCCAATGTGCCTGGCCAGCCAGACCTCCGCCATATTGTCATTGACGGCAGCAACGTGGCCATGGT
>ENST00000251496.18
CAAGTAAAAGATAGGACATGTCTGAGAGCTTTGGAGAAAATCAAGATTCAGTTAGAAAAAGGAAATAAAGAATTTGGTGACCAAGCTGAAGCAGCACAGGATGCCACCTTGACTACAACTACTTTCCAAAATGAAGATG
>ENST00000251496.3
TCTCATGAAGCAAACAGCAATGCAGTGAGATTTAGAGTGTGCCTGCTCATAAACAAGCTTTTGGGAAGTATGCCAGAAAATGCTCAGATTGATGATGATGTGTTTGATAAAATTAATAAAGCCATGCTTATTAGATTGAAAGATAAGATTCCAAATGTGAGAATACAGGCAGTTCTGGCGCTTTCACGACTTCAGGATCCCAAGGATGATGAATGCCCAGTGGTTAATG
>ENST00000252840.7
ATGTGGAGAATCCATTTAAAGCCAAAGGGTTAACTCCTAAGCTGCATGTTTTTCGAAAAGAACAATCTAGAAATATGAAAATG
>ENST00000253329.7
AGTGGTCGAATAGGAGCAGATGAAGAAATTGATGATTTCAAAGGAAGATCAGCTGAGGAAGTAGAAGAAATAAAGGCAGAAAAAGAGGCTAAAACTCAGGCTATACTTTTGGAGATG
>ENST00000253475.5
GTGATGGAGGACTCCATGAGCTCGGCCACCACCCTGACCACGCCGCAGGAGCAGGTGGACAGCCTCATCATGCAGATCGCCGAGGAGAATGGCCTGGAGGTGCTGGACCAGCTCAGCCAGCTGCCCGAGGGCGCCTCTGCCGTGGGCGAGAGCTCTGTGCGCAGCCAGGAGGACCAGCTGTCACGGAG
>ENST00000253697.7
AGAAGCTGAAAGGGCCACATGGAAAGGGAGGAATATCTCCTACCCCATGATCTTACGAAACTACAAGGCAAAGATGCCCTCTCATCTAATGTTGGCCCGCAAAGGAGACTCTCAGACCCCGGGTTTACATTACCCTCCCACTGCAGGTGCTCAGACTCTCAGCCCCACCTCTCACCCATCTTCTGCCAACCATCATTTCAGTCAGCATTGTCAAGAGGGGAAGGCACCCAAGAAGGCCTTCAAGTTTCATTACACCTTCTATGATGGCTCCTCCTTCGTTTA
>ENST00000254436.4
AAAACAGTGGAAACACAGAAATCTAGGATTCACGCAGAGTTTGTGCAGCAAAAAAACTTCCTGGTTGAAGAAGAACAGAGGCAGCTGCAGGAGCTGGAGAAGGATGAGAGGGAGCAGCTGAGAATCCTGGGGGAGAAAGAGGCCAAGCTGGCCCAGCAGAGCCAGGCCCTACAGGAGCTCATCTCAGAGCTAGATCGAAGGTGCCACAGCTCAGCACTGGAACTGCTGCAG
>ENST00000254480.3
GCAAAGTGTTTCATGGATTTCAAAGCTGGAGGCGCCTTATGTCACATTCTTGGGGCTGCTTACAAGTATAAAAATGAACAGGGATG
>ENST00000254579.14
TTGAATGAAGCCAATGAACAGTACGTCGAGCTGGAGGAGCGAATGGAATACGTACGGGCACTCCACGAACTCATCCGCAACCACTTTAGCCTCTTTAGTGCTGAGAATGAAGCACTGGACATCTCGGTGAGAAGGCAATTCGGGGAGTCACCCATCCCTCCCTGCCCTCCTCCCCCACAACCACATCTACTCCACTGCCCTCTGCTTGCCCCACAGCTTCTGGATATGTGGGAGGCATTTCAGTTTGAGAAAAGCCAGGCTTCAGAGTTCCTGCTCAGCAAGCGACATGCCATTATGCCCAAGCTGCAGCAGCTGATGGCAGCAGCATTGGCAGAGCTGGAAGGCCTGCTTGCGAAGGCCCTCTCCGGTCCCTTTATGGACCCCACACAAGATCAGAGGAGTACTGAGCACCAGCTCGTCTCCCTAGAGCGTCAGTTCCAGAACACAGTCAGCGACCTCAGTGAACTGCACCACGCCTATGCCATCTTCACTG
>ENST00000254579.25
ACCCAGAGAAGAGCTGCCAGCCAGTGTTGGAGACTCTGCGCCAGGCCATGGATGGCACTGTGTATGCCCACAGCACCTTGGAACTGCAGACGCTGCAGCCTACAGTCAACTTCCTTGCCACTGTCACAGTGCCAGGATACTGTGAGCGCCCACTGTGTCCACGCCTCTTTCGACTCTTCACAGTCCTGGCCCTGGAAAGCATGACCCAGGCCACCCTGCTGGAAAGACATGTGCCTATCATTCAGGCTTGGCTTGAGCGTTTCCCTTCTGTGGAACGGGAGCGTGCTCTGGCACGAGGTCTGGTTAGGGCCTCAGTAGAGGCCTGGGAGGCTGTGTGCAATTGCTTCATGCCTTCACCCCTCCACCCACACTACCACTTCTCCCTACACTCTGTGAGCCACCTACTGAGCAGCCTGCAGCTGCTGCCCAACAGAACAGGCTCCCGAGGTTTTGTGGACTATCCCAACCACCAGGAGCACTTGCGCCGGGTGTCAGGCCTGCGAGGCACTTGTCTGACCGTTATGATGGCCACACGCAATGTGGTGCGTCTTTGGTTGCATGAGGCACAGAGAACCTTTTGCGACCGGCTGGACAGCCCCAGGGAACGCTCCTACTGTGCCAAGCTGCTCCTAGTAGTAGCTCAAAGTGTCTTCTGCTGTGGGCCAGGGCCCCAGCACCTGGGCAAGGACCATCAGGAGAGTGAGGAGGAGGAGGAGGAGGAGAGGGTGCCCGAAGTAGAATCTGAAGGGGAGTTGGCCCAGTGGGAGGACTTCAGCAACAGCAATAGTGAAACAGAGGAGGAAGAGGAACCTTATGGCCTTCAGGTCGCCAGAGTCTCAAACTCCAGAGATCCAAGTCTAACACCATCCATAGGACCAGTAAGCAGGGGGATGAAGGAAAGCATAAGTCACAAGATAAGGCAAGAGAAAGGCACAAGGGCATCCAACTATAGGCTCCAGGTAAGGAGATCATTCAAGACTTGGTGGCAGAAGAAACCCCAGATGGACCTGATCTCACCCTTGTTGTTACCAGTGTTACTACTACATCCCCAGGAAAAGCCCTCAGACCTGGTCTTCAGTCAGGAGCTGATACTGGGGCCTAACTCTGAGACCCCCAACTTGTACCTGGAACGACAGTGGGAGAAGCTAGAGGAGCAGTTGGCCACCTCAGCTGCTCAACTGAAGTTGAGCCCCCACCTGGCCCGGTGTCATTCCATGGCCCAGCACGTGGCCCGCCTGGTCCGGGTGCTGGCCAGGCCCCGGCAGCATGGCCTGCTGCTCTCGGGGGCTCTGGGTACTGGGCGCCACACTGCCATCACTCTGGCTTCTAGCATTTGTCAGGCCCATTTCTTTCATCTACCATCTGGGTCAGAGGAGGCCATTCTCCAATGTCTACGAGATGCCAGCTGGCATGCTGGCATGTTAAGCCAGCCAGTGGCTCTGTTGGTACCCAGTGGTGTGGATCTCACTACACTTCATCGCCTCCTGGCCCTGGCAACCTCAGGCAGTTTCCCTGGCCAGTACACAGAAGCAGATTTGGACCGCATTGGAGAACACCTCCCCAGGGAGAACCTTGGTGTCAAACAGAACATCAAGAAGGAAATGGTGTTGCAGAG
>ENST00000254579.42
AGCTAAGGGAGCTGGATGCAATGGCAGAGTGCAAGGCCCAGATGCACCTACTGCCCTCACCACCTGAACCCCGGCTCTGCGGACTGAGTGAGGGCCCCCAAGCCTGGCTGTTGCGACGCCAGAGTCGCGCTCTCTTGAGTGCGCTGCAGCGGAGTTCACCCGTGTGGGTTCCTGAGTCTCGAAGAGGCGCCCAGCTTGCGGAAAGGCGACTGCGGCAACGCCTAGTGCAAGTCAACCGGAGGCTGGAGTCACTGCAGGATCTGCTGACCCACGTGATTCGCCAAGACGAGTCCGACGCCCCGTGGTCAGTGCTGGGGCCAAATGCACGGCGGCCTCTGGAGGGCGTCTTAGAGACCGAGGCTCTAGAACTGAGCCAGTTGGTGGGCACGCTACAACGCGACCTTGATTGCCTGTTGCAGCAGCTGAAGGGCGCACCCCCGTGCCCCTCCCGCCGCTGTGCTGCGGTGGCCCACGCTCTCTGGACTGGCCGCCTACCCTTGCCTTGGCGACCTCATGCGCCGGCCGGTCCGCAGCCGCCCTGGCACTGGCTGCGACAGTTGTCGCGCCGTGGGCAACTGTTGGTTCGTTACTTGGGCGTGGGCGCGGACGCGAGCAGTGATGTACCAGAGCGCGTCTTCCACCTGTCAGCCTTTCGCCACCCGCGCCGCCTGCTGCTGGCATTGCGTGGGGAAGCTGCCCTGGACCAGAATGTGCCCAGCTCGAATTTCCCTGGTAGCCGAGGCTCGGTCTCCAGTCAGCTCCAGTATAAACGTCTGGAGATGAACAGCAACCCTCTGCACTTCAGG
>ENST00000255409.8
GACTATGCTGTGGGGTACATGTTGAGGCTGGGGGCTCCTGCCAGTAAGCTGGTGATGGGCATCCCCACCTTCGGGAGGAGCTTCACTCTGGCTTCTTCTGAGACTGGTGTTGGAGCCCCAATCTCAGGACCGGGAATTCCAGGCCGGTTCACCAAGGAGGCAGGGACCCTTGCCTACTATGAG
>ENST00000255674.28
GAAATGCTCGGAACTTCTTTACGTTTTTCAAACGCAGCTGGCTCTGAAACTGCTCCAGTGTCTGAAAGTGACGGATGCGCCTCATTTCTATGGCCTGCCGTCCCTTGAGCGGACCTTACGAGGGATGGCTAACCTCACTGCGTTTCCGGGATGGAGCTCACACTCTCCTCTCACAAAGCCTCTAGATATCTGTGTGAAGTACTTGTCAGGTCTCCTTGAG
>ENST00000256079.3
CTGCCATTTACCTGAAGAACATGGTGACACAATACTGGCCAGATCGAGAACCTCCACCAGGAGAAGCAATATTTCCATTCAACATTCACGAAAACGATCGCCAGCAAATACGTGATAACATTGTGGAAGGAATAATTCGGTCTCCAGATTTAGTGAG
>ENST00000256324.10
GTGTTCTGAAGACGCAGATCCCGATATTAACTTACCAAGGTGGATCAGTGGAAGCTGCTCAGGCATTCCTGTGCAAAAATGGGGACCCGCAGACACCTAG
>ENST00000256443.9
GTTCCTTTTTTGCCAGGAGATTCAGACCTTGATCAGCTAACAAGAATATTTGAAACTTTGGGCACACCAACTGAGGAACAGTGGCCG
>ENST00000257894.4
TGTCCAAACGCACCTTCTGGCAGGGCTGGCAGGGAAGAAGCCCACAGACATCTCCATCCCATCCTCAGCCACTAAGCCCAGAACAGATGCTCCAGGACCAGCATACCATGAACACGAAGGCCTCGGAGGTGACGTCCATGCTGCAGGAGCTCCTGGACTCTACCATGTTCAGCAAGGGGGAGGTCAGGGCCATCAGGTACATGGCCACTGTGGTGGAGAACCTCAACAAGGCCTTGATCCTCCAACACAAGGAGAACAGGAGCCTGGAGACCAAATACAGGCACCTGCAAATGCAGGCGACCAAAGAGCTCAGCAGCCAGAGGCTGCACTTCCAGCAGTTCATGGAGGTCCTTGAGAGCAGGAGGGATGCTCTGCTGAAGCAGGTAGAGATCTTAGGGGGAAGGTACCATGACCTTCTCCTGATGAAGCAGGCCTTGGAGTTCCAGCTGAAGAAGGCTCAGAATGCTACAGGTCAGGCAGAAGACCTGGCTGAGGTTTCTGTTGACTCCCCAGGTCCCTCTGAGAGAGAGACCCTCCCAAGGAAAGAAACAGTCATGGAGGAAAGCCAACAGGAACCGATGAAGGAGGAGCAGTTGTTCTCGCCACTTCCCCCAAGTCCCATGGCCATGATACGGGACAGTGGTGCTATAGCTGCAGGGCACCAGCCACTTTCCACCATGACTGTGCGCTCGAGGGTCGCAGATGTGTTCGGCAGCAAGGACACTGAGAGCCTTGAGCCTGTGCTTTTACCCTTAGTAGATCGCAGGTTTCCTAAGAAATGGGAAAGACCGGTGGCAGAAAGCTTAGGCCACAAAGACAAAGACCAGGAGGACTACTTCCAGAAGGGAGGACTCCAAATTAAGTTCCACTGTAGCAAGCAGCTGTCTCTAGAGAGCTCCAGGCAGGTGACCTCTGAGAGCCAAGAGGAGCCCTGGGAGGAGGAATTCGGCCGGGAGATGCGGAGGCAGCTGTGGCTGGAGGAGGAGGAGATGTGGCAGCAGCGGCAGAAGAAGTGGGCCCTGCTGGAGCAGGAGCATCAGGAGAAGCTGCGGCAGTGGAATCTGGAAGACCTGGCCAGGGAGCAACAGCGGAGATGGGTCCAGCTAGAAAAGGAGCAGGAGAGCCCACGGAGAGAGCCAGAGCAGCTAGGGGAGGATGTGGAGAGGAGGATCTTCACACCCACCAGTCGATGGAGGGACTTGGAGAAGGCAGAGCTATCATTAGTGCCTGCCCCAAGCCGGACCCAATCTGCTCACCAAAGCAGGAGGCCACACTTGCCCATGTCTCCTAGTACCCAGCAGCCTGCCCTGGGAAAGCAGAGACCTATGAGTTCAGTGGAGTTTACCTACAGACCACGGACCCGCCGAGTTCCCACAAAGCCCAAGAAATCTGCCTCCTTTCCTGTCACTGGGACATCCATCCGAAGGCTGACCTGGCCCTCTTTGCAGATATCCCCTGCAAATATTAAGAAGAAGGTGTACCACATGGACATGGAGGCCCAGAGGAAGAACCTGCAGCTCCTGAGTGAGGAGTCTGAGTTGAGGCTGCCCCACTACCTGCGCAGCAAAGCACTGGAGCTCACCACCACCACCATGGAGCTGGGCGCGCTCAGGCTGCAGTACCTGTGCCATAAGTACATCTTCTATAGACGCCTCCAGAGCCTCCG
>ENST00000258243.4
ATCATCAATGAGAGAGTAGCTGAGTTCTCTCTTTCGGGATCCCAAAGAAACATCTGTGCTGTCCTTCGATGTTGCCAGGGCATCCTGTCGACACCTGCCCTGGCTGTCATCTACACGGCCAAACAGGAGCTGATGGTGGCCTTGCTGAGCCAGCTTTGCTGGTCGGCCTGCAGGCAGCCCGAAGGAGCTGTGGTAGCCCAGTTGTTTGAGGTCATTCACCTGGCCCTTGGCCATTATCTCTTGATCCTGCAGCAGCAGGTCAACCCAAGACGTGCCTTTGGGGATGTGACTGCTCACCTGCTCCAGCCGTGCCTGGTCCTGAGGCACTTACTCTCTGGGGGCACATGGACGCAGGCTGGCCAGGGCCAGCTGAGGCAGGTGCTGAGCCGGGACATCAGGAGTCAGATTGAGGCCATGTTCCGAGGAGGGATTTTTCAGCCTGAGCTACTGTCATCCTACAAGGAGGGGCTCTTGGACCAGCAGCAAGGGGATGTGAAGACGGGAGCCATGAAGAACCTTCTGGCTCCCATGGACACCGTGCTTAACAGGCTGGTTGATGCTGGCTACTGTGCAGCATCCCTTCATACCTCTGTTGTGGCCAACTCAGTGGCCTTGCTGTATAAGCTCTTTCTAGATTCTTACTTTAAGGAGGGAAACCAGCTTCTCTGCTTCCAGGTTCTCCCCAGGTTGTTTGGCTGCTTGAAGATTTCACACCTGCAGGAGGAGCAGAGCAAAGCCCTGTCCACATCAGATTGGACCACAGAGCTTTTGGTTGTGGAACAGCTACTAAACTCAGTGGCCAACAACAATATCTACAACATCGCTGCCGACAGAATTCGGCACGAAGAGGCTCAGTTCCGCTTTTACCGCCACGTGGCTGAGCTGCTGATAAACCATGCACAAGCACCCATACCGGCCTGGTTCCGCTGTCTGAAGACTTTGATATCTCTGAATCATTTGATTTTGGAGCCAGACCTGGATGACCTGCTGGCTTCAGCGTGGATCGATGCCGAGGTAACAGAGTTTCGAACCAAAAAAGCCCAGGAGGCGCTTATTCGTACTGTCTTCCAGACTTATGCCAAACTCCGACAAGTGCCACGGTTGTTTGAAGAGGTTTTGGGGGTGATCTGTCGTCCAGCTGCTGAGGCACTGAGGCAGCCTGTGCTGGCCTCGGGCCCCTCCACGGTACTCTCTGCATGCCTCCTGGAGCTGCCTCCAAGTCAGATCCTGGACACGTGGTCCCTTGTGCTGGAGAAGTTCCAGTCTTTAGTCTTGCCCTATTTGCAGAGTGATGCCGACATGGCCCTGAAATCACTGTCACTGAGCTTGCTGCTGCACTGCATCATGTTCAACATGAGGAGCCTGGACAGCAGCACGCCTCTGCCCATTGTCAGACGGACACAGTGCATGATGGAGAGGATGATGAGGGAGCTCGTGCAGCCCCTGCTGGCCCTTCTCCCGGACACCCCAGGCCCAGAGCCAGAGCTGTGGCTGCAGAAGGTCAGTGACTCTGTGCTCCTGCTCTCTTACACTTGGGCCCAGGTGGACGCTATGTTCAGTTTGAACTGTAGCCAGTATCACTCTATGTCTGGGCCCCTTATAGGTGTTGCTCTGGAGATCTCGAACCTCCCTTCGTTGCTCCCAGGTGTAAAAACACAGCATTGGAAGAAGATAGAGAAGTTTACAGCTCAGTTCAGCTCTCTTGGTACATATTGCTTAGAACAGCTGTACCTGCAGAAAATGAAAAGGACTTTAATGCAAACTAGTTTCCGGTCTGAAGGAGCCATCCAAAGTTTGAGGTGCGATGCTGCCTTTATTATTGGTTCCGGCAGAAAAAGCTTGAATCAGAGAACGACGGCTTCCTGGGATGGCCAAGTTGGGATGGTGAGTGGACTCACATACCCTGTAGCACACTGGCACTTGATTGTGTCAAATCTCACAATTTTAATATCCTATCTGTGTCCAGATGATGTGGGATACCTGGCCAGTGTCCTGCTGAGAACTTTACCCATGGGCAAAGCCCAGGAAGTCTCAATAGATGAAGAGGCATACATCACACTGGAAAAAATATCCAAAGCCTTCCTTCATAGCCCTCTCTTTCCAGAGATGCAGTCCCTTCATTCTGCTTTCTTAACGTGCGTAACCACAAGTTGCTCCAGCATTCTGTGTTCTGGTGCCCAGCGTGACTCAGGTCTTGTCAGTCAGCAGCTTCCCTGGCTTTTTGAAAAGGACCACATGGTTGTGGGTCATTGGGAAAACAGATTTGCAAAAGCTGGACCCGAAGGTATAGAACCTAGAGGAGAAATTGCCCAGAACTTACTGTCCCTGGTCAAGAGTGACTTCCCTATCCAGCTGGAGGGAGAGCAGTTGGAAAGCATCCTGGGGCTTTTGGAAGTGATTTCTGCCTTACAGCTGGACAGCCTCTTGCCACCCTATCATGTGCATTATTTTCTTGTGTTACTGTCCATGGCCGTCACCAAACTAGGATGCTCTTGCTCCTCCTCACTGGCTCTCAAGTTCTTGACGACTTGCTACCAACTTCTTGGTTACTTGCAAAAGGGGAAAAGTGCTCGCTCTGTGTTCAAGATCATGTATGGTAGTGATATTTTTGAGGTTGTACTGACCTCATTGTTCAGAGCTAGTAGTAGGTTCCTTATTGAGATGGATGATCCCGCTTGGCTGGAATTCCTCCAAGTGATAGGGACGTTCTTAGAGGAGCTAATGCAGATGCTCATCCAAATGAAGCTGAGCTTGGTGCTCAATTTTAGAAAAATCACCGCATTCCTCTCTAGTTCCAAACCATACACGGAGGCAGCTTCAAGCAAACAATTAGAAAATCAGAACCCCCAGGGCAGGCAGCTCCTTCTGGTGTCTTTAACCAGGTTGTGCCATGTCCTGGGACCTTTCCTCAAAGAGCAGAAGCTGGGCCAAGAGGCCCCAGCAGCACTGTCTGAGCTGCTGCAGCAGGTTGTGCTGCAGACAGGAGCTGTGCTGCAGCTCTGCTCAGTGCCGGGGGCCCGGGGCTGGCGCCTTCCCTCGGTCCTCATCTCATCCGTCAGCACGCTCTTGGAAGCCGACCTGGGTCAGCACTGCAGGGATGGAGGGGCCGACATTTCCCAAGGAAGCGACAGGACGCTGCTCTCCCATGTTGCCCTCTACCAGGGTGTTTACTCTCAGATACTGTTGGAGTTGCCAGCTCTCGCGGGACATGATCAGTCTTTTCAGGCAGCCTTGCAGTTTTTGACTCTGTTCTTTTTGGCCCCAGAACTGCATCCCAAAAAGGACTCCGTGTTTACCTCCATGTTTCATTCTGTGAGAAGAGTTCTTGCAG
>ENST00000258436.4
GGCTGCTGGAGCGATGTAGTGGGAAGACGGTCTTCCTTGCTGGCATGCATTCTACTCAGTGCTCTGGGCTATCTCCTTCTCGGAGCAGCCACCAATGTGTTTCTGTTTGTCCTGGCTAGAGTCCCGGCAG
>ENST00000258455.3
AGAGCTATTGCTTACCTTTTCCCAAGTGGTTTGTTTGAGAAACGAGCCAGGCCAGTAATGAAG
>ENST00000258494.3
CTTTGGCTGCAGAGAAAGATGGGACCCCTGTGTTCAAGCTTCCTAAATGGAGGGTCAAGGGCAAGACCATCAAAGAAGTGGCAGAAGCCTACAGATCCGTGGGTGCAGAGCTAAATGTGCTCCCTTTCTGCACTCAGTTCATTCCCATGGATATAATTGATAGTCCAAAGCACGGCTCTATCATTTATCACCCATCCATCCTGCCCAGGCACAGAGGAGCCTCTGCTATCAATTG
>ENST00000259951.5
AGCAGTCTCCCCAGCCCACCATCCCCATCGTGGGCATCGTTGCTGGCCTTGTTGTCCTTGGAGCTGTGGTCACTGGAGCTGTGGTCGCTGCTGTGATGTGGAGGAAGAAGAGCTCAG
>ENST00000260126.4
GTGGAGTGGATTCCTCCTTTGTGCCATTGCAATGTTTCTTGTGATATTCCCAATGTTTACTTTCCCAAAAAAGCTTCCACCTCGACACAAGAAAAAGAAAAAGAAAAAATTTTCTGTTGATGCTGTTAGTGATGACGATGTTCTGAAGGAGAAATCAAACAACAGTGAACAAGCGGACAAAAAAGTTTCTTCGATGGGATTTGGAAAGGATGTCAGAG
>ENST00000260184.31
GTGTTGTCAGTGCTAAAGCATTCATTGCTGTCTTTTAAGAGACGAAGAGCCATGGAGACTTTGAAACTTTACTTTTTGTTTTCCTTGCAGCTCCTTATCAAAGAG
>ENST00000260570.22
GGGCACCCAGCCCTGGAGAAGCTACGTCGTAGTTACTACCAGTGGCTGATGGACACACAGCAAGAGGAGCGAGCAGGTGAACTACAGGAGAGCCAAGGGGATGGGCTAGCAGCCATCAGCCTCTACCTCAAAGCTGGGCTCCCTGCCAAAGCTGCTCGGCTGGTGCTGACCCGAGAGGAACTGCTAGCCAACACAGAGCTGGTAGAACACATCACTGCAGCCCTTATCAAGGGGGAACTCTACGAAAGG
>ENST00000261233.11
CGGGATCTCCTTAGAGAATTGATGGAGAAGAGAGGCCTGGATTCATGTCTCTCATTTCTAGATAAGAAAGTGCCTCCCTGCCCTCGGAATTTCTCTGCCAAGCTCTTCTGTTTGGCAGGCCGGTGTGCTGCAACGCGGGCAAAGTTAAGACCATCAATGGATGAA
>ENST00000261245.7
GGTCAACATATTTCACTGGCACCTATTCACAAGCTTGAAGAAGCTCTGTATGAATACCAGCCACTGCAGATAGAGACATATGGACCACATGTTCCTGAGCTTGAGATGCTAGGAAGACTTGG
>ENST00000261377.4
CTGGTGCCAGCTTTTTCATCAAAACCACCTAAACAACGTAGTGGTTTTTGTTCTGCAGGGAATGAGTCAGCTACACTTTTACAGGTTCTATTTGGAGTTTGGATGTCTTCGAAAAGCATTCAGACAT
>ENST00000261652.2
TTCCACAGGGCCTGTGGACGGGGGTGGCTATGAGATCCTGCCCCGAAGAGCAGTACTGGGATCCTCTGCTGGGTACCTGCATGTCCTGCAAAACCATTTGCAACCATCAGAGCCAGCGCACCTGTGCAGCCTTCTGCA
>ENST00000262096.9
AGGCATTCAGAAGTCCAGTATTTCGACATGGAACAGATAAGAATGGATTCAGCTTGGGTTTCAGTAAAAACATGCGACAAGTTTTTGGTGATGAGAAGAAGTACTGGTTGCTACCCATTTTTTCAAG
>ENST00000262144.12
CTTTGTGCAAATGACATATTAGATGGTGTTGATGAGTTCATTGAGAGTATTTCCCTTCTGCCGGAACCTGAGAAGACCCTGCACACTGAAGATACAGATCACCAGCACACTGCAAGCCATGGGGAGGAAGAAG
>ENST00000262213.4
AAAATTAACAGGCGAATGCACTTCTCCAAAACAAAACACAGCAAGTTTAATGAATCTGGTCAGCTTAGTGCGTTCTACCTTTTTGCCTGTGTTTGGGGCACATTCATTCTCATCTCT
>ENST00000262294.14
GTTTCAGGTACGTTCACCAACTTTCTTTCAAAAATCCCGGGACCAGCATTGGTACATTACTCAGTTGGAAGCTGCACAGACTAGTTATATCCAACAAATAAACAACCTTAAAGAG
>ENST00000262461.16
GCCACAGTGTCTTGTTATGACAGGTGCTCCAAACTCACGTCCAGCTTTACTTCATCTTGTTCATGATTTCACAAAAAATGTTGGTTTGATGATCTGTGGCCATGTACATATG
>ENST00000262498.5
ATCCATGCAAATTGTCGCATCCGACGGGTTTACTTCTCAGACAGACTCTACTCAGAAGATGAGCTGCCGGCAGAGTTCAAACTGTATCTCCCAGTTCAGAACAAGGCAAAG
>ENST00000262544.14
TTGGGCAGATGTACAGAGTCAGCTCAGGCACATAGAAGCAGCATTTGACCAGGAGGCTGCGGCAGTGTTGATGGCACGGCTTGGGGTGTTCCGAGCGGAGTCAGAGGAGGGGCCCGATGTGCTCCGGTGGCTGGACCGACAACTCATCCGACTG
>ENST00000262577.11
GAAGCCTTCAGCATCCCAGCGCCCCACCAGGCAGACGCCCAGCTCGGCTGCCCTCACTGCGGCTGCCGTGGCTGCACCTCCCCACTGCCCAGGGGGGTCAGCCTCTCCCTCATCCTCGAAGGCTTCCTCCTCCTCCTCCTCCTCCTCATCCCCTCCCGCTTCCTTGGACCACGAGGCACCATCTCTCCAGGAGGCTGCCTTAGCAGCAGCGTGCTCCAACAGGCTCTGCAAGCTGCCTTCCTTCATCTCCCTGCAGTCCTCGCCGAGCCCAGGAGCCCAGCCCAGGGTCCGGGCCCCTAGGGCCCCCCTCACCAAGGACTCAG
>ENST00000262715.13
ACAGTGGAAATATGATGGTGAGATGCTGAACAGGTACCGACAGGCCCTAGAGACAGCTGTGAACCTCTCTGTGAAGCACAGCCTGCCCCTGCTGCCAGGCCGCACTGTCTTGGTCTATCTGACAGATGCTAATGCAGACAGGCTCTGTCCAAAGAGCAACCCACAAGGG
>ENST00000262715.38
CTGTGGGACACAGTCCGTGGGCAGCTGGCCTTCCAGCACACCTACCCCAAGTCCCTGAACTGTGTTGCCTTCCACCCAGAGGGGCAGGTAATAGCCACAGGCAGCTGGGCTGGCAGCATCAGCTTCTTCCAGGTGGATGGGCTCAAAGTCACCAAG
>ENST00000262719.2
GAAAACCTCACAGCACGGGTAGCTCTGAACGGATTCAGCTCTCAGGAATGTATAATGTCCGTAAAGGCAAGATGCAGTTGCCAGTGAACCGATGGACAAGACGCCAAGTCATCCTATGTGGGACCTGCCTGATAGTATCATCTGTGAAAGACAGCTTGACCGGAAAGATGCATGTTCTGCCACTAATTGGTGGAAAA
>ENST00000262719.7
GTTGAACGTAATTAGGAAGCTGATAGCAGATGAAGTGGACTTTCTACAGCATGTTACTCAGCTTGACCTACGAGACAATAAGCTTGGTGATCTAGATGCTATGATTTTCAACAACATTGAAGTTTTACACTGTGAAAGGAATCAACTGGTCACATTAGACATCTGTGGCTATTTCCTAAAAGCGCTCTATGCCTCTTCTAATG
>ENST00000262970.15
GGGCCGAGGTGCTGCTGTCCAGACAACTCAGTCCGTCGGCCCAGGAACACCTGGCCTCGCTGCAGGAACAGGTGGCTGTGCTCACCAGACAGAACCAGGAACTGATGGAGAAGGTCCAG
>ENST00000263088.11
GTTTGTGAATGGGGCAGGTTACTTTGCTGCTGTGGCAGATGCCATCCTTCGAGCTCAAGAGGAGATTTTCATCACAGACTGGTG
>ENST00000263088.4
GTGGGAACCTGCACTCTGTATTCTGTCCGCTTGACTCACGGCGACTTTTCCTGGACAACCAAGAAGAAATACCGTCATTTTCAGGAGCTGCATCGGGACCTCCTGAGACACAAAGTCTTGATGAGTCTGCTCCCTCTGGCTCG
>ENST00000263094.9
GCCCCGCCTGCTCGGAGCTGATTGGAGCCCTGGACAGCCACCCGCTGTCCCGCCTGCTCTGGAGACGCCTGAAGCCTCTGATCCTCGGGAAGCTACTCTTTGCACCAGATACACCTTTTACCCGGAAGCTCATGGCCCAG
>ENST00000263278.4
ACCCTGGTTTCTGAGACCATCCGCCGATTTGGCCGCCTGGATTGTGTTGTCAACAACGCTGGCCACC
>ENST00000263285.6
GACCTGAGAGAAACACAAAGCTTTGGATTGGGTTGTTCCTGATGGTTTGCCTTCTGTGCGTTGGGATCTTCAGCTGGTGCATTTGGAAGCGAAAAGGACGGT
>ENST00000263642.10
CTGCAAAAGAAGGAAATCGCAAAGAACGTGTTTGTGCAGAACATTTGAGGAAGTACAATGAGGCCCTACAAATTAATGACACAATTCGAATGATAGATGCGTATACTCATCTTGAAACTTTCTATAATGAAGAGAAAGATAAGAAGTTTGCAGTCATAGAAGATGATAGTGATGAGGGTGGTGATGATGAGTATTGTGATGGTGATGAAGATGAGGATGATTTAAAGAAACCTTTGAAACTGGATGAAACAGATAGATTTCTCATGACTTTATTTTTTG
>ENST00000264057.4
GTCATAACTCCATGCAGGAAGCTCATCTTGTGTGCTGATAACAGAAAAGAAATGGAAGATTGGATTGCAGCATTAAAGACTGTGCAGAACAGGGAGCACTTTGAG
>ENST00000264159.13
TTCGAAAAAGAAAAACAGCATGATATTCGATCATTTTTTGTACCACAACCTAAAAAAAGACAGTTGATGACCTCCTGTGACGAATCAAAGAGATTCCGGGAGGAAAATACTGTAGTGTCATCAGACCCTACAAAAACAGCTGCAAGAGATATCATCGATTATGAAAGTGATGTTGAACCTGAAACGAAAAGATTGAAATTGGCTGCCTCGGAAGACCACTGCAGTCCGTCGGAAGAGACACCATCCCAGTCCAAGCAAATCCGAACTCCACTCGTGGAAAGTGTACAGGAGGCCAAGGCCCAGTTAACCACCCCAGCCTTTCCTGTAGAGGGCTGGCAATGTAGTCTCTGCACCTATATCAATAATTCAGAGTTACCTTATTGTGAAATGTGTGAGACTCCTCAAGGCAGTGCTG
>ENST00000264233.16
TGCCCGGAAGGCAGTGGATGAGGAAGAGGAAGCAGTTGAAGAACGTCGCAATATGCGAACTATCTGGGTGACTGGCAGAAAAGGTTTAACTGAAAGGGAAGCAGCAGCCCTTATAGTGGAAGAAGCCAGAATGATTCTGCAGCAGGACTTAGTTGAAATGGGAGTGCAATGGAATCCATGTGCCCTGTTACATTCTAGTACATGCTCATTGACTCATAGTGAGTCCGAAGTAAAGGAACACACATTTATATCCCAAACTAAGAGTTCTTATAAAAAATTAACATCAAAGAACAAAAGTAACACAATATTTAGTGATTCTTATATTAAGCATTCACCAAATATAGTGCAAGACTTAAATAAAAGTAGAGAGCATACAAGTTCCTTTAATTGTAATTTCCAGAATGGGAATCAAGAACATCAGACATGTTCCATTTTCAGAGCAAGAAAACGGGCCTCTTTAGATATAAATAAAGAGAAGCCAGGAGCCTCTCAGAATGAGGGGAAAACAAGTGATAAGAAAGTTGTTCAGACTTTTTCACAGAAAACAAAAAAGGCACCTTTGAATTTCAATTCAGAAAAGATGAGCAGAAGTTTTCGATCTTGGAAACGTAGAAAGCATCTAAAGCGATCTAGGGACAGCAGCCCCCTGAAAGACTCTGGAGCGTGTAGAATCCATTTACAAGGACAGACTCTGTCTAATCCTAGTCTTTGTGAAGACCCGTTTACCTTAGATGAGAAGAAAACGGAATTTAGAAATTCAGGGCCATTTGCTAAAAATGTATCTTTGAGTGGTAAGGAAAAAGATAATAAAACATCATTCCCATTACAAATAAAGCAAAATTGTTCATGGAACATAACACTAACTAATGATAATTTTGTGGAGCATATTGTCACAGGATCTCAGAGTAAAAATGTGACTTGTCAGGCCACTAGTGTGGTTAGTGAAAAGGGCAGAGGAGTAGCTGTTGAGGCAGAAAAAATAAATGAAGTGCTGATACAAAATGGTTCAAAAAACCAGAATGTTTATATGAAACACCATGACATCCATCCAATTAACCAGTACCTGCGAAAGCAATCTCATGAACAGACAAGCACTATTACCAAACAGAAAAATATAATAGAGAGACAAATGCCCTGTGAAGCAGTCAGTAGTTACATAAATAGAGACTCAAATGTTACTATCAATTGTGAAAGGATAAAGCTTAATACAGAGGAAAATAAACCAAGTCATTTTCAGGCATTAGGAGATGATATAAGCAGAACTGTGATACCCAGTGAAGTACTTCCATCAGCTGGAGCATTTAGCAAATCAGAAGGCCAGCATGAGAATTTTCTAAATATTTCTAGACTACAAGAAAAAACAGGTACTTATACAACAAACAAAACTAAAAATAATCATGTTTCTGACTTAGGTTTAGTCCTCTGTGATTTTGAAGATAGTTTCTATCTGGATACTCAGTCAGAGAAAATAATACAACAGATGGCAACTGAAAATGCCAAACTAGGAGCAAAGGACACCAACCTGGCAGCAGGGATAATGCAGAAGAGCTTAGTCCAACAGAACTCAATGAACTCTTTTCAGAAGGAGTGTCACATTCCTTTTCCTGCTGAACAGCACCCTCTAGGAGCGACTAAGATAGATCATTTGGACCTTAAGACTGTAGGTACTATGAAACAAAGCAGTGATTCACATGGGGTTGATATCCTGACTCCAGAAAGCCCGATTTTCCATTCTCCAATACTATTGGAGGAAAATGGTCTTTTTTTAAAAAAGAATGAAGTTTCTGTTACTGATTCACAATTAAATAGTTTTCTTCAAGGTTATCAAACACAAGAAACTGTGAAACCAGTTATACTTCTGATTCCTCAAAAGAGAACTCCCACTGGTGTAGAAGGAGAATGTCTTCCAGTTCCTGAAACAAGTTTGAATATGAGTGATAGTTTACTATTTGATAGCTTCAGTGATGACTATCTAGTAAAAGAACAATTACCTGATATGCAAATGAAAGAACCCCTTCCTTCAGAAGTAACATCAAACCATTTTAGTGATTCTCTGTGTCTACAAGAAGACCTAATTAAAAAATCAAATGTAAATGAGAATCAAGATACCCACCAGCAGTTGACTTGTTCCAATGATGAATCTATTATATTTTCAGAAATGGATTCTGTTCAGATGGTTGAAGCTTTGGACAATGTGGATATATTTCCTGTCCAAGAGAAGAATCATACTGTAGTATCTCCTAGAGCATTAGAACTAAGTGATCCAGTACTTGATGAGCACCACCAAGGTGATCAAGATGGAGGAGATCAAGATGAAAGGGCTGAAAAATCAAAATTAACTGGGACCAGGCAAAATCATTCATTCATATGGTCAGGGGCATCATTTGATCTAAGTCCAGGACTGCAAAGGATTTTAGATAAAGTATCCAGTCCTCTAGAAAATGAAAAGCTAAAATCAATGACTATAAACTTTTCCAGTTTGAATAGAAAAAATACAGAGTTAAATGAAGAACAAGAAGTTATTTCAAACTTGGAGACAAAACAAGTGCAGGGAATTTCATTTTCTTCTAATAATGAAGTAAAAAGCAAGATTGAGATGCTAGAAAACAATGCCAATCATGATGAAACCTCATCCCTCTTACCTCGTAAAGAAAGTAATATAGTTGATGATAATGGTCTCATTCCTCCTACACCCATTCCAACATCTGCTTCTAAGCTGACATTTCCAGGGATTCTTGAAACACCTGTAAACCCTTGGAAAACTAATAATGTTTTACAACCTGGTGAAAGTTATTTATTTGGCTCACCTTCAGATATTAAAAACCACGATTTAAGTCCAGGGAGTAGAAATGGGTTCAAAGACAACAGCCCTATTAGTGACACAAGCTTTTCACTTCAGTTATCACAGGATGGATTACAGTTAACTCCAGCCTCAAGCAGTTCAGAAAGTTTGTCCATAATTGATGTAGCAAGTGACCAAAATCTTTTCCAAACATTCATTAAGGAGTGGCGGTGCAAAAAGCGATTTTCCATCTCACTGGCTTGTGAAAAGATTAGAAGTTTGACATCTTCTAAAACTGCTACTATTGGCAGTAGGTTTAAGCAAG
>ENST00000264233.28
GCTGAGCGTCAAGCTATCAACACAATAGTCCAAGGATCAGCAGCTGATATTGTCAAAATAGCCACAGTTAACATTCAGAAGCAATTAGAGACCTTCCACTCAACCTTCAAATCCCATGGTCATCGAGAGGGTATGCTCCAAAGTGACCAAACAG
>ENST00000264254.3
TGAAAACATATGAAGATATGACTTTGGAAGAGCTGGAGGATCATGAAGACGAGTTTAATGAGGAGGATGAACGTGCTATTGAAATGTACAG
>ENST00000264344.7
ATCCCAAAATCCAGGAGTGAGGGATCTATTCAGGCCCACAGAGTACTGCAACCAGAGCTATCTGATGGCATTCCTCAGCTCAGCTTGCGGCTAAGTTATAGAAAAGCCTGCTTGGAAGACATGAATTCAGCAGAGGGTGCTATTAGTGCCAAGTTGGTACCCAG
>ENST00000264346.7
TTATCACACCCTGGCATATGTGCACACCACTGGTCAGGTGGTATCTTTTGGTCATGGACCAAGTGACACAAGCAAGCCAACTCATCCGGAGGCCCTGACAGAGAACTTTGACATTAGCTGCCTGATTTCTGCTGAAG
>ENST00000264499.7
GTGACTCTGGAGAAGACCTTTTGTTTGGGACATCAGACGGAAAACTTGCGCTTATACAGATTACTACATCCAAACCAGTACGCAAGTGGGAAATTCAAAATGAGAAAAAGAGAGGAG
>ENST00000264538.2
ACACTATTTTGCACTGCCTACCAACCCTGGCGAACAGTTCTACATGTTTTGTACTCTTGCTGCTTGGTTGATTAATAAAGCGGGACGTCCCTTTGAGCAGCCTCAAGAATATGATGACCCTAATGCAACAATATCTAACATACTATCCGAGCTTCGGTCATTT
>ENST00000264731.2
TTTCGTAGAAACCCCAGCTCATTTCTCTTGGAAAGAAAGTTATTACCGATCCACCATGTCCCAGAGCACACAGACAAATGAATTCCTCAGTCCAGAGGTTTTCCAGCATATCTGGGATTTTCTGGAACA
>ENST00000264932.9
AGGCTGTGGCCCTGAGAAAGATCACGTCTACCTGCAGCTGCACCACCTACCTCCAGAGCAGCTGGCCACGCGCCTGCCTGGCATTTCAGAGACAGCCATGATCTTCGCTGGCGTGGACGTCACGAAGGAGCCGATCCCTGTCCTCCCCACCGTGCATTATAACATGGGCGGCATTCCCACCAACTACAAGGGGCAG
>ENST00000264982.6
AAATGAACTTCAGCTAGAGCAAAGCCGAGCAGCCAATCAAGAACAACGAGCTAATGACTTGGAACAAATTATGGAAAGTGTGAAATCCAAAATTGGTGAATTGGAGGATGAATCACTAAGTAGGGCTTGCCACCAACAGAATAAAATAAAAGATCTTCAAAAGGAGCAGAAAACTTTACAG
>ENST00000265000.4
AACACTTAAAAGAAAAACTGGATGAATATATTAAGCTGTGGAATGGCCTAGTGAAGGTATTTCGAAATGAAAGAAGGGAAGGTTTAATTCAAGCACGAAGTATTGGTGCTCAGAAGGCTAAACTTGGACAG
>ENST00000265295.11
AGACAGTTGAAGTGCCTGTACTGAAAAAGAGGCGTGAGGTGCTCCCTGTGGATATAACCACCGCTAAAGATGCATGTGTCAACAACAGTGCTCTCGGGGGAGAAGTTTATCGATTACCGCCTCAGAAAGAGGAGACACAGTCCTGCCCTAACAGTTTAGAAGATAACAACTTGCAATTAGAAAAATCAGTTTCTATATACACACCAGTAGTCAGTCTCTCTCCTCACAAAAATCTGCCCGTGGATATGCAGCTGAAGAAGGAAAAGAAATGTGTGAAACTCATAGGAGTTCCCGCTGACGCTGAGGCCTTAAGTGAAAGAAGTGGAAACACCCCTAACTCTCCCAG
>ENST00000265299.3
GCAAAGGAAAATCCTCTAAAAACAAGCCTTGAACTCATCACCAGATACTTTCTGGATCACTTTGGAAATACGGCTAACAATTTCACTCAAGATACCCCAATCCCTGCACTCTCAGTTCCAAAGAAAAATAACAAAGTGCCATCAAGATGCTCAGAGACTACACTGGTAAATATATATGACCTTTCAGATGAAGATGCAGGATGGAGAACATCATTGTCAGAAACAAGCAAAGCCAG
>ENST00000265316.3
GTTCGGTCAGCAGCCCAACAGTCTACCTGGCGAGATTTTGGCAGGAAGCTCCGCCTCCTGAGTGGCTACCTGTGGCCTCGAGGGAGTCCAGCTCTGCAGCTGGTGGTGCTCATCTGCCTGGGGCTCATGGGTTTGGAACGGGCACTCAATGTGTTGGTGCCTATATTCTATAGGAACATTG
>ENST00000265563.8
GTGTCAGAACGAATGAAGATTGTGGATGTAATAGGAGAGAAGATCTATAAGGATGGAGAACGCATAATCACTCAG
>ENST00000265594.8
GCATGTAGAAGTCCAGGTGTTTGGTGATCACCATGGCAATGCTGTGTACTTGTTTGAAAGAGACTGTAGTGTGCAGAGGCGACATCAGAAGATCATTGAGGAGGCCCCAGCG
>ENST00000265602.12
CTTCTGGGAGCCAATGGAAATGCAAACATCAACTCAAAACTTCGCTTGCAGCTATATTACCCACCTACTAAGCCTCGATCCCCATTAAGTGTTGTTGAGGCATTTGAATGGTGGTCAAAATGTCCAAGAAATCATTACCCATCAACACTGTACGTAACTGTAAGAGGACTGAAAGTTCCAGACTGT
>ENST00000265807.8
AAATCAGGGAGTGGTGAGGACACTGTCCAGCTCTGCCCAAGAGGACATCATCCGGTGGTTTAAAGAGGAGCAGCTACCACTTCGAGCGGGCTACCAGAAAACCTCAGACACCATAGCCCCCTGGTTCCATG
>ENST00000265965.3
ATGGAGGAGACCTCTTTGTTTGTGGCCTGAACAAAGATGGGCAACTGGGGCTTGGTCACACAGAGGATATCCCATATTTTACCCCCTGCAAATCCCTCTTTGGCTGTCCCATCCAACAGGTGGCCTGTGGCTGGGATTTTACGATTATGCTCACAG
>ENST00000266087.7
CACTGAACCTACCAGATGTATTTGGGTTGGTCGTCCTCCCATTGGAACTGAAACTACGGATCTTCCGACTTCTGGATGTTCGTTCCGTCTTGTCTTTGTCTGCGGTTTGTCGTGACCTCTTTACTGCTTCAAATGACCCACTCCTGTGGAGGTTTTTATATCTGCGTGATTTTCGAG
>ENST00000267113.18
CATGTGCTTCGGATCCATGTATTAGAGGCCCAGGACCTGATTGCCAAAGACCGTTTCTTGGGGGGACTGGTGAAGGGCAAGTCAGACCCCTATGTCAAACTAAAGTTGGCAGGACGAAGCTTCCGGAGCCATGTTGTTCGGGAAGATCTCAATCCCCGCTGGAATGAGGTTTTTGAG
>ENST00000267415.6
AGTGCTCTGTTACTGACTCAGTGAACCTGGCTGAGCCCATGGAACAGAATCCTCCTCAGCAACAAAGACTAGCACTCCACAATCCCCTGCCAAAAGCCAAGCCTGGCACACATCTTCCTCAGGGACCATCTTCAAGGACGCACCCAGAACCTCTAGCTGGCCGACACTTCAATCTGGCCCCTCTAGGCCGACGAAGAGTTCAGTCCCAATGGGCCTCCACTAGGGGAGGCCATAAGGAGCGCCCCACAGTCATGCTGTTTCCCTTTAGGAATCTCGGCTCACCAACCCAGGTCATATCTAAGCCTGAGAGCAAGGAAGAACATGCGATATACACAGCAGACCTAGCCATGGGCACAAGAGCAGCCTCCACTGGGAAGTCTAAGAGTCCATGCCAGACCCTGGGGGGAAGGGCTCTGAAGGAGAACCCAGTTGACTTGCCTGCCACAGAGCAAAAGGA
>ENST00000267430.14
GGAGAATGCAGCTATGAATTGGAAGTTGAATCTTATTTACAAATGGAAGATGTTACCTCAACATTTATTGCTCCCAGGAATGAATCTAATAATCTTGCCAGTGACACCTTTATCACTCACAAGAAATCGTCATTTATAAAGAACATAAATCAAGGCAGTTCATCCTCAGTGATAGAATCTGATGAAGAATGTGCTGAAATTGTTAAACAAACTCATATCAAACCTACTAAAATTGTTTCTTTAAAGAAAAAAGTGTCTAAAGAAATAAAAAAAGATCAGCTTAAAAAAGAAAATAATCACGGTATTATAGATTCTGTAGATAATGACAGAAATTCCACTGTTGAAAATATTTTTCAAGAAGACCTACCAAATGATAAAAGGACATCAGATACAGATGAAATTGCTGCCACATGTACTATTAATGAAAATGTTATTAAAGAACCGTGTGTGTTATTAACAGAGTGTCAGTTTACAAATAAATCCACTAGTTCACTTGCTGGAAATGTTTTAGATTCTGGTTATAACAGTTTCAATGATGAAAAATCTGTTTCATCTAACTTATTTCTTCCATTCGAAGAAGAGCTTTATATTGTTAGAACAGATGACCAATTTTATAATTGTCACTCATTGACAAAAGAGGTACTAGCTAATGTAGAGAGATTTTTATCTTATTCTCCTCCGCCTCTCAGTGGACTCTCAGACTTGGAATATGAAATTGCTAAGGGTACTGCACTTGAGAATTTGCTTTTCTTACCCTGTGCAGAGCATTTACGAAGTGATAAATGCACCTGTTTGCTGTCACATTCAGCTGTGAATTCTCAACAGAATTTAGAATTGAATTCACTTAAATGTATAAATTATCCATCTGAAAAAAGTTGCCTTTATGATATACCTAATGATAATATTTCTGATGAGCCAAGTCTCTGTGACTGTGATGTACATAAACATAATCAAAATGAAAATTTAGTACCTAACAATCGTGTTCAAATACACAGAAGCCCTGCACAGAATTTAGTTGGAGAGAACAATCATGATGTTGATAACAGTGACCTCCCAGTATTGTCCACTGATCAAGATGAAAGTTTGCTGTTATTTGAAGATGTTAATACAGAGTTCGACGATGTGAGTCTTTCACCCTTGAACAGTAAAAGCGAATCTTTACCTGTGTCAGACAAAACTGCTATTAGTGAAACGCCTCTGGTCTCTCAGTTCTTAATTTCTGATGAACTTTTGTTGGACAATAATTCTGAACTCCAAGATCAAATCACCCGTGATGCTAATAGTTTTAAATCTCGTGATCAGAGAGGTGTACAGGAAGAAAAAGTGAAGAATCATGAGGATATTTTTGATTGCTCTAGGGATTTATTTTCTGTTACCTTTGATTTAGGATTCTGTAGTCCAGATTCTGATGATGAAATATTGGAACATACATCAGATAGCAATAGACCTCTAGATGATCTATATGGAAGGTATTTGGAAATTAAGGAGATAAGTGATGCAAATTATGTTTCGAATCAAGCACTAATACCAAGAGATCATAGTAAAAATTTTACTAGTGGAACTGTTATTATCCCATCAAATGAAGATATGCAGAATCCAAATTATGTACATTTGCCACTGAGTGCAGCAAAAAATGAAGAATTGTTATCTCCTGGTTATTCTCAGTTTTCTTTACCAGTGCAAAAAAAAGTTATGAGTACACCACTCTCTAAATCAAACACATTGAACTCATTTTCTAAGATAAGAAAGGAAATACTTAAGACACCAGATTCTAGTAAGGAAAAAGTAAACCTACAAAGATTCAAAGAAGCATTGAATTCAACTTTTGATTATTCAGAATTTTCTCTAGAAAAGTCTAAAAGCAGTGGTCCAATGTATCTGCATAAATCCTGTCATTCTGTTGAAG
>ENST00000267430.20
ATTCCTGAACAAGATGAAACCTATTTAGAGGATAGTTTTTGTGTTGATGAAGAGGAGTCTTGCAAAGGCCAATCAAGTGAAGAAGAAGTTTGTGTTGATTTTAACTTAATAACTGATGATTGCTTTGCAAATAGTAAAAAGTATAAAACTCGACGTGCAGTAATGCTAAAAGAAATGATGGAACAAAATTGTGCACATTCAAAAAAGAAATTATCCAGAATTATTTTACCAGATGATTCAAGTGAGGAGGAGAACAATGTAAATGATAAAAGAGAATCTAATATTGCGGTTAACCCAAGCACTGTTAAGAAGAACAAACAACAGGACCATTGTTTAAATTCAGTGCCTTCTGGATCTTCTGCGCAGTCCAAGGTGCGTTCTACTCCAAGAGTTAATCCATTAGCAAAGCAGAGCAAACAGACATCGCTGAATTTAAAGGATACAATTTCCGAAGTCTCAGACTTCAAACCTCAGAATCATAATGAAGTCCAGTCTACCACACCACCCTTCACTACTGTTGATTCACAGAAAGACTGTAGAAAATTTCCAGTTCCACAGAAG
>ENST00000267430.22
GAGACACATCAAGGATGTTTAGGAGAACAAAGAGCTATGACAGCCTGCTGACTACCTTAATTGGCGCTGGAATCCGAATTCTTTTCAGTTCCTGCCAAGAAGAAACCGCAGATTTGCTAAAGGAACTGTCTTTAGTGGAACAAAGAAAGAATGTTGGTATTCATGTTCCAACAGTGGTGAATAGTAATAAAAGTGAGGCACTCCAGTTTTATTTAAGTATTCCCAATATAAGTTATATAACTGCATTAAATATGTGTCACCAGTTTTCATCTGTGAAAAGGATGGCTAACAG
>ENST00000268182.27
CAAACTGCCCTATGATGTGACCCCTGAGCAGGCGCTAGCTCATGAAGAAGTGAAGACACGGCTAGACAGCTCCATCAGGAACATGCGGGCTGTGACAGACAAGTTTCTCTCAGCCATTGTCAGCTCTGTGGACAAAATCCC
>ENST00000268533.2
AAACAGTTTGCTAGATGATGCTAAGGCCCGCTTAAGAAAGTATGATATTGGAGGCAAATATTCTCACTTGCCATATAACAAATACTCCGTCCTTTTGCCATTGGTGGCTAAAGAAGGAAAACTCCATTTGTTGTTCACCGTCCGGTCAGAGAAG
>ENST00000268720.3
CCAGCCCAAAAGTGGCTTCTGCAAGTCGTGATGAGAGTGTCTGTTGATGTGCTGGGCCCTGCTGGACACTGCGCTAAGCACTTCCTGTGCTGCACGGAATCCTCACACCTTGCCAGGACGGGTCCTTCTTTTTTATTGAG
>ENST00000269081.33
GTGGTGTTACAAGGCAGCAGAGCATCAGTAAGGCAACAGCATGACAACAGCCTCAAGTTCTTGGGGTACTGCCCTCAGGAGAACTCACTGTGGCCCAAGCTTACAATGAAAGAGCACTTGGAGTTGTATGCAGCTGTGAAAGGACTGGGCAAAGAAGATGCTGCTCTCAGTATTTCACG
>ENST00000269221.17
CATTACCTACATGAACTTGTTATCAAAACCCTTGTCCAGCACAACCTCTTTTATATGCTGCATCAGTTCCTGCAGTACCACGTCCTCAGCGACTCCAAACCTTTG
>ENST00000269373.5
GTGAATGACTGGCAGGAGGACTGGGTCGTGTTCTATGCCCGGCAGCGCATTCAGCCCCAGATGGACATGGTGGAGAAGGAGTCTGGGGACAGGGAGGCCCTCCAGCTTTGGTCTGCTCTGCAG
>ENST00000269844.28
TGGGCAAGCAGTGGACGTGCTCCGTGTGCGACAAGAAGTACGTGACCGAGTACATGCTGCAGAAGCACGTTCAGCTCACACACGACAAGGTGGAGGCGCAGAGCTGCCAGCTGTGCGGGACCAAGGTGTCCACCAGGGCCTCCATGAGCCGACACATGCGGCGCAAGCACCCCGAG
>ENST00000271324.6
CTGCAGTGTTGTGGTATAAATGGCACGAGTGATTGGACCAGTGGCCCACCAGCATCTTGCCCCTCAGATCGAAAAGTGGAG
>ENST00000272065.5
AGATTTGAATAGAAAAAGTAATCAAGTTAAAACCTGCAAAGCTAAAATTGAACTACTTGGGAGCTATGATCCACAAAAACAACTTATTATTGAAGATCCCTATTAT
>ENST00000272252.2
GATACCTCCAAAAGCAGCCATACTTTGGAGCAGTTATTGGGAGGGTGGCCAACCGAATCGCCAAAGGAACCTTCAAGGTGGATGGGAAGGAGTATCACCTGGCCATTAACAAGGAACCCAACAGTCTGCATGGAGGAGTCAGAGGGTTTGATAAA
>ENST00000272252.4
GCTTCCCCAAATATAAATGACCATGAAGTCACCATAGAAGCGGATACTTATTTGCCTGTGGATGAAACCCTGATTCCTACAG
>ENST00000273283.13
GAGGGACAAGAATTCAGTATAACCTGCCTAGTGGATGAGGAGGAGATGAAGAAACTGCTCCGAGAGCGTGGCCACATGCTGGAGAACCACGTCGAGCGCCTCTGGGCCTACCTCACCATCCAGGAGCTGCTGGCCAAGCG
>ENST00000273920.5
CTTGTTGATGGTCACTTTGATACCAAGATTGGACACAAAGTAGAGAGTGAAAGTTACCGAAAGATTGCAGACAGCATTGGGTGCTCAACCAACAACATTTTGTTTCTGACAGATGTTACTCGAG
>ENST00000276410.5
TGCTGTTGGTGACTTCCAAGTAGAAGGCAAAACAAAAGCTCTTCTTAAATACAATGGCATGATAACCTGGACTCCACCAGCTATTTTTAAGAGTTCCTGCCCTATGGATATCACCTTTTTCCCTTTTGATCATCAAAACTGTTCCCTAAAATTTGGTTCCTGGACGTATGACAAAGCTGAAATTGATCTTCTAATCATTGGATCAAAAGTGGATATGAATGATTTTTGGGAAAACAGTGAATGGGAAATCATTGATGCCTCTGGCTACAAACATGACATCAAATACAACTGTTGTGAAGAGATATACACAGATATAACCTATTCTTTCTACATTAGAAGATTGCCGATGTTTTACACGATTAATCTGATCATCCCTTGTCTCTTTATTTCATTTCTAACCGTGTTGGTCTTTTACCTTCCTTCGGACTGTGGTGAAAAAGTGACGCTTTGTATTTCAGTCCTGCTTTCTCTGACTGTGTTTTTGCTGGTCATCACAGAAACCATCCCATCCACATCTCTGGTGGTCCCACTGGTGGGTGAGTACCTGCTGTTCACCATGATCTTTGTCACACTGTCCATCGTGGTGACTGTGTTTGTGTTGAACATACACTACCGCACCCCAACCACGCACACAATGCCCAGGTGGGTGAAGACAGTTTTCCTGAAGCTGCTGCCCCAGGTCCTGCTGATGAGGTGGCCTCTGGACAAGACAAGGGGCACAGGCTCTGATGCAGTGCCCAGAGGCCTTGCCAGGAGGCCTGCCAAAGGCAAGCTTGCAAGCCATGGGGAACCCAGACATCTTAAAGAATGCTTCCATTGTCACAAATCAAATGAGCTTGCCACAAGCAAGAGAAGATTAAGTCATCAGCCATTACAGTGGGTGGTGGAAAATTCGGAGCACTCGCCTGAAGTTGAAGATGTGATTAACAGTGTTCAGTTCATAGCAGAAAACATGAAGAGCCACAATGAAACCAAGGAG
>ENST00000276570.5
GCCCTGTTTGTCATCGTTGGCCTCTTGACGGGCTGCTACTTTTGCTGCTGCCTGTGCTGCTGCTGCAACTGCTGCTGTGGACACTGCCGGCCCGAGTCATCAGTGCCAGAAGAGGACTTCTATGTGTCCCCAGAGGATCTGGAGGAGCAGATCAAGTCTGACATGGAAAAAG
>ENST00000277895.17
CTTAACTCAGGCCTGGGACAGTTGATCTTGAAAGAAGAGATGGAGAAAGAGAGCCGGGAAAGGTCATCTCTGTTAGCCAGTCGCTACGATTCTCCCATCAACTCAG
>ENST00000278359.4
CGATGAAATCTACATTGCTCCTTCAGGAGTGCAAAAGGAACGAATTCAG
>ENST00000278520.4
GACTCTGAAAAGGAATCTTGCCCAAGCAGTGATGAAGTTGATGAGGAGGAAGAAGAGGATAATTATGAATCTGATGAAGATGGAGATGATTATATTATCGATGACTTTGTAGTGCAAGATGAGGAGGGTGATGAAGAGAATAAAAACCAACAAGGAGAAAAATTGACTACATCACAACTGAAATTAGTAAAACAGAATTCTCTTT
>ENST00000279036.7
ACTGGTCCCTCTTCCGGATGTTCTCCCGAACCCTCACGGAGCCCTGCCCCCTGGCTTCAGAGAGCCGAGTCTATGTGGACATCACCACCTACAACCAG
>ENST00000281142.15
GAGTGTGCTGAAAAACAAGGCCAAATTGAACGAGTCATTAAGGAAAAAAAAGCAGTGGAAGAAGAACTAGAAAAG
>ENST00000281146.5
CAAGAACTTCCTTTATCGTTCAGAATGTCCAGAGGAGAGACAAAATGGGAAGGCAAAGCTTATCTCCCTTGGAGTTATTTTCCACCAAATGTGACAAAATTCAATTCATTTGCAATTCATGGATCAAAAGATAAACGAAGTTATGAAGCTCTTTACCCTGTACCTCAGCATGAACTGCAGCAAGGACAAAAACCTGATTT
>ENST00000281508.4
AATGAACTTCATGAGCTTGAAAAAGAAATAGCAGCTATCTCTGCAGAAACTAAAGAAACAGAAAGACAAATTTATCAACAAGATTCTGCCATAGAGAATACCAAACTTCATTGTGATAGCCTGGAAACTCAAATCAAATCCTTACATTCAGAAAATGTAAAGCTTAAATTTGACATAGAAACAGCCCAAGAAGATTTTGAGGAACACATGATAAAATATAATGCATATTATGCAAAAATAAAAGCACATAAAAATAGTTTGGGGGAAGTAGAGAGCAAATGGTCATTTATGACTGAACTCCATGAAAAGCGAGATTTTGTTAAAAAATTAAAGACAATGAAAGAAGAACTTATGCAAGATCTTCAAAATCCAGGAGGGAACCGAATAACACAAGTACAG
>ENST00000281701.17
TATGTTGGTGAGAGTGAACGTGCTGTGCGACAAGTTTTTCAACGAGCCAAGAACTCAGCACCCTGTGTGATATTCTTTGATGAAGTGGATGCTTTATGTCCTCGAAGATCAGACCGAGAG
>ENST00000282251.5
AGGGATGAGTGGATGACTGTTGATTTTATGTCTGTTAAAACTGTGTCATCATCATCACTCAAAGCTGAAAAGGAAACTATGAGGAAAATAGAGCAAGAGAAAAACCAAGCGCTTGAACAG
>ENST00000282611.7
AAAAATGCTGACTGCACAAGTTTCAGTGAGCTGGTGGAGAACTTTAAGAAGACCTTGAGCCACACTGACCCAATGGTCTTGGATGATTTTGGCACTAGCTTACCCTTCATCGATATCTACTTTTCCACTCTGGACTACCAGGACACAACTGTCCACAA
>ENST00000282633.2
ATGAACCGGACGACCCCCGACCAGGAGCTGGCGCCAGCGTCGGAGCCCGTGTGGGAGCGGCCGTGGTCGGTGGAGGAGATCCGCAGGAGCAGCCAGAGCTGGTCGCTGGCGGCCGACGCGGGC
>ENST00000283713.13
GGCCACCAGGCCACTGCGGATGAGATTGAGGCCCTGAACAGCAACGCTGAGGAACTAGATGTCATGTATGGTGGCGTCCTAGTACAGGAGCATGTGACCATGGGCAGCGAGCCCCCCCACTTCCTCGCCATCTTCCAGGGCCAGCTGGTGATCTTCCAG
>ENST00000285021.9
GGAAAGAAACCTTCCAAGGAAAGATTGACTGCGGATCCAGGAGGCTCCTCAGAAACTTCCAGCCAAGTTCTAGAAAACCACACCAAACCAAAGACCAGCAAAGGAACCAAACAAGAGGAAACCTTTGCTAAGGGCACCTGCAGGCCAAGTGCCAAAGGGAAGAGGAACAAGGGAGGCAGAAAGAAACGGAGCAAGCCCTCCTCCAGCGAGGAAGATGAGGGCCCAGGAGACAAGCAGGAGAAGGCAACCCAGCGACGTCCGCATGGCCGGGAGCGGCGGGTGGCCTCCAGGGTGTCTTATAAAGAGGAGAGTGGGAGTGATGAGGCTGGCAGCGGCTCTGATTTTGAGCTCTCCAGTGGAGAAGCCTCTGATCCCTCTGATGAGGATTCCGAACCTGGCCCTCCAAAGCAGAGGAAAGCCCCCGCTCCTCAGAGGACAAAGGCTGGGTCCAAGAGTGCCTCCAGGACCCATCGTGGGAGCCATCGTAAGGACCCAAGCTTGCCAGCGGCATCCTCAAGCTCTTCAAGCAGTAAAAGAGGCAAGAAAATGTGCAGCGATGGTGAGAAGGCAGAAAAAAGAAGCATAGCTGGTATAGACCAGTGGCTAGAGGTGTTCTGTGAGCAGGAGGAAAAGTGGGTATGTGTAGACTGTGTGCACGGTGTGGTGGGCCAGCCTCTGACCTGTTACAAGTACGCCACCAAGCCCATGACCTATGTGGTGGGCATTGACAGTGACGGCTGGGTCCGAGATGTCACACAGAGGTACGACCCAGTCTGGATGACAGTGACCCGCAAGTGCCGGGTTGATGCTGAGTGGTGGGCCGAGACCTTGAGACCATACCAGAGCCCATTTATGGACAGGGAGAAGAAAGAAGACTTGGAG
>ENST00000285873.5
AAGAAGCTGAAATTACCAACGGGAATGCTGTAGCACAAGCTCCAGTAACAAAAGGTTGCTACTTAGCCACTGGAAGCAAAGATCAAACCATTCGAATCTGGAGCTGTTCTAGAGGCCGAG
>ENST00000286070.3
GTGTATGGAGATATCGAGTATTGCAGCATTATTAAGAATAAAGTGACTGGAGAAAGTAAAGGTTTGGGCTACGTACGATACTTAAAACCATCACAAGCTGCCCAAGCAATAGAAAACTGTGATCGAA
>ENST00000287097.30
CTCAATGTTGTATATAATGTGAAGGCTTCTGGGTCTTCTAGAAGACGAAGATCTATCCAAAATCAAGAAGCCTTTGATTTAGATGTTGCTGTAAAAGAAAATAAAGATGATCTCAATCATGTGGATTTGAATGTGTGTACAAG
>ENST00000287380.18
AATCTTACTGAAAATCAAGAAGCTCTTGCAAAAGAAATGCGAGCAGATGCAGATGCCTATAGACGAAAAGTGGATCTTGAAGAACACATGTTTCATAAGCTGATAGAAGCAGGTGAAACCCAGAGCCAGAAAACTCAGAAG
>ENST00000287859.6
AATATTTTGTCGAACTTATGATATCCATGATCCAAAG
>ENST00000288050.18
TACGCCCTGCATGTATACAATGAAGTGATGAGTGTTGGCCAGAAATACGGAATCCGGAATGCTGGGTATTACGCTCTTCGCAGTCTCCGAATTGAGAAGTTTTTTGCCTTCTGGGGTCAGGATATAAATAACCTCACCACGCCCCTGGAATGTGGACGAGAGTCTCGGGTGAAATTAGAGAAG
>ENST00000288050.5
GTTACACAAGGACAGGCTCAATCTTTCTGGCCCAAACTCAGGACCGACTGATCTCCCTGAAGCGCATCAACGCAGGGCTGAA
>ENST00000288167.8
CCACACCAGAAGAAACAAACGCGAGCTTCAGTGGTGATTCCAGTGACTGGGGATAGTGAAGGTGCTACGGTGCAG
>ENST00000288986.3
GCATTGGAAAAGTGAAAAGAAAACCTAGTGTGCCAGATTCTGCATCTCCTGCTGATGATAGTTTTGTTGACCCAGGGGAACGTCTCTATGACCTCAACATGCCCGCTTATGTGAAATTTAACTACATGGCTGAGAGAGAGGATGAATTATCATTGATAAAGGGGACAAAGGTGATCGTCATGGAGAAATGCAGTGATGGGTGGTGGCGTGGTAGCTACAATGGACAAGTTGGATGGTTCCCTTCAAACTATGTAACTGAAGAAGGTGACAGTCCTTTGGGTGACCATGTGGGTTCTCTGTCAGAGAAATTAGCAGCAGTCGTCAATAACCTAAATACTGGGCAAGTGTTGCATGTGGTACAGGCTCTTTACCCATTCAGCTCATCTAATGATGAAGAACTTAATTTCGAGAAAGGAGATGTAATGGATGTTATTGAAAAACCTGAAAATGACCCAGAGTGGTGGAAATGCAGGAAGATCAATGGTATGGTTGGTCTAGTACCAAAAAACTATGTTACCGTTATGCAGAATAATCCATTAACTTCAGGTTTGGAACCATCACCTCCACAGTGTGATTACATTAGGCCTTCACTCACTGGAAAGTTTGCTGGCAATCCTTGGTATTATGGCAAAGTCACCAGGCATCAAGCAGAAATGGCATTAAATGAAAGAGGACATGAAGGGGATTTCCTCATTCGTGATAGTGAATCTTCG
>ENST00000289416.10
ATTGTAGATGTAAATGGCAATGTTCTACCTCCTGGACAAGAAGGAGATATTGGCATTCAAGTTCTACCCAACCGACCATTTGGCCTTTTTACTCATTACGTA
>ENST00000289416.6
GTTCTGGCTAGATTTGACACCCTCAGATGTGATGTGGAATACCTCAGATACGGGCTGGGCAAAGTCTGCATGGAGTAGTGTTTTTTCTCCGTGGATCCAGGGAGCATGTGTATTCACACACCATTTACCCCGTTTTGAGCCGACTTCTATCTTGCAA
>ENST00000290429.3
GTTTGTATGCAGTGAAAATCCGAGCTGAGGCCATGCAGGAAGCTTCAGAAGCTGTCCCCAGTGGGATGCTGTCTGTCCTCGGCCAGCCTCAGTCCAAGTTCAACTTCGCCTGTTTGGAAGCCCGGGAACACTGCAAGTCTTTAGGCATAGAGAACCCCGTATGTGAAGTGTCCAACTACCTCTTTCCAGATTGCAGGGTGATTTCAGGACACCAAGAG
>ENST00000290607.13
CGGTGTCTCCTGCACACACTAGCTACAGTGAGACCATGAGCACACTGAGATATGCATCCAGTGCCAAAAACATTATCAACAAGCCACGAGTAAATGAG
>ENST00000290607.23
CATTTTCCTAAGTTGGGATCCCTCTACCACATTGCCACCTAGGCCTGACCCTACACACCAAACATCAGAGAAAACATCATCAGAAGAGCATTTGCCACAGGCTGCTTCCTACCCTGCAAGGACAGGGTGCCTCCGCAAGAACGGCCTGCATTCCTCAGGTCATGGGCAGCCCTGCACAGCCAGAGCAGCCTTGGCCAGGAAGGGAGCCTCAGCTCCAGACGCTTGCCTCACCATGAGTCCCAACTCTGTTGGCATCCAGGAAATGGAGATGGGGGTTAAGCAGCCCCATCAGATGGTGAGCCAGGGCTTAGCATCTCTGAGGAAATCAGCTAACAAACTAAAGCCAAGGCATGAGCCAAAGATCTTCACCTCTACTACCCAGACCAGAGGGGCGAAGGGACTAGCAGACCCTAGCCACACACAAGCTGGGTGGCGAAAAGAAGGGAACCTTGGGACCCACAAGGCTGCTAAGGGAGCCAGTTGCAATTCCTTGTATCCTCATGGACCCAGGCAGACTGCTGGGCACGGAAAGGCAGTCAAGACTTTTTGGACAGAATACAAACCACCTTCTCCAAGCAGGGCATCAAAAAGGCATCAGAGGGTTCTGGCAACTAGGGTCAGAAATATTACCAAAAAGTCCTCTCACTTGCCTCTTGGCAGTCCTTTGAAGAGACAACAAAATACAAGGGACCCAGACACCATGGTCCCACTCACAGATTTCAGCCCAGTAATGGATCATTCAAGAGAAAAAGACAATGATTTATCTGACACAGATAGCAACTACTCATTGGATTCTCTCTCATGTGTCTATGCCAAAGCCCTGATAGAGCCACTGAAGCCAGAGGAGAGGAAATGGGATTTCCCAGAGCCAGAGAACTCTGAAAGTGATGACAGCCAACTATCTGAGGACTCACTGGCTGAGAAGAGGTACCAAAGCCCCAAAAACAGGCTAGGGGGCAATCGTCCCACCAACAACCGTGGCCAACCCAGGACCAGAACTAGAGCTTCTGTGAGGGGCTTCACTGCAGCCTCAGACAGTGACCTACTTGCTCAAACTCATAGGAGCTTCTCCTTGGATAGCCTGATTGATGCAGAGGAAGAACTGGGGGAAGATCAGCAAGAAGAACCTTTCCCTGGTTCAGCTGACGAGATACCCACAGAGACTTTTTGGCACCTGGAGGACTCTAGTCTGCCTGTAATGGACCAAGAGGCAATATGCAGGCTTGGTCCCATCAACTACAGAACAGCAGCTAGGCTGGATGCCGTCCTGCCAATGAGCAGTTCGTTTTACCTTGATCCTCAGTTCCAACCCCATTGTGAGCTCCAACCCCATTGTGAGCTCCAACCCCATTGTGAGCTCCAGCCCCATTGTGAGCAGGCTGAATCACAGGTAGAGCCAAGCTACTCTGAACAAGCCGACTCTCTCCAAGGCATGCAGCTTTCAAGAGAGAGCCCACTGATGTCCATGGATTCCTGGTTTTCCTGTGACTCTAAGATCAACCCCAGCAGCCCCCCAGGAATAGTGGGTTCTTTATGTCCAAGTCCTGATATGCAGGAATTTCACTCCTGTAAGGGGGAGAGGCCTGGATACTGGCCAAATACTGAGGAACTAAAGCCATCAGATGCAGAAACGGTTCTGCCATATAGCTCCAAACTGCACCAAGGCAGTACTGAGCTCCTCTGCAGTGCAAGAGATGAGCACACAGCCTCTGCTGCTGATACGTCTAGGCTGTCTCTCTGGGGAATTCAAAGGCTTATTCAACCAGGAGCTGATGGCACCTTTCAGGGCAGATGTATCCCTGACATGACCCAGCAGGGCAGCTCTGAAGCATCCCACAATTCTAGCGTATCAAACGTGCTGGCTGCCTCTGCCACCACCTTGACTCATGTAGGCAGCACCCATGAAAGGGATTGGTCTGCCCTTCAGCAGAAGTACCTCCTTGAACTCTCTTGTCCTGTTTTGGAGGCCATAGGAGCACCCAAGCCAGCTTACCCCTACCTTGAGGAAGACTCTGGTTCCCTGGCCCAAGCTTCTAGCAAAGGAGGAGATACTCTATTGCCAGTTGGCCCTAGGGTATCTAGCAATCTGAATCTCAACAACTTTCCAGTCCATCTGTCCAGAATCAGGCGTTTGAGGGCAGAGAAAGAACAGGACAGTTTAAATGCCAAATTAGAAGGTGTTTCAGATTTCTTTAGCACTAGTGAGAAAGAGGCGAGTTATGACGAAACTTATTCGGCAGACTTAGAATCATTGTCTGCTTCTCGATCTACAAATGCACAGGTCTTTGCAACAGAGAACGCGATACCAGATTCCATGACAGAAGCATGTGAAGTCAAGCAGAACAACTTGGAAGAATGCCTTCAGAGTTGCAGGAAACCTGGACTGATGACTTCCTCTGATGAGGATTTTTTCCAGAAGAACGCTTGTCACAGTAATGTCACTACAGCCACCAAAGCAGACCATTGGTCCCAAGGCTGGGCTCCTCTCAGGAAAAATAGTGCAGTCCAGCCAGGGCAATTAAGTCCCGACAGCCACTACCCACTAGAGGAAGAGAAGACAGATTGCCAGGAGAGCTCTAAGGAAGCAGTTAGAAGACACATAAATGTTTCCTTTGCCCTTCCTTCAGGTCCAGAGCTATACCTTCACTCTGCTCCCTGGAATCCATTGTCATCTTCCCTGCAGCCCCCACTCTTGGAAACATTCTATGTGACCAAAAGCAGGGATGCCCTGACAGAAACTGCCTTAGAGATTCCAGCTTGCAGAGAAGTAAGGGTACCCTCCCCACCCCCCAGGGAAGCCTGGGGCTTTGGTCACAACCACCAAGCTCTCCAAGGTGCTTATTTGAAGAATAATTTGCCAGTGCTGTTACAAAACCAGAATTCTAAGATTGCCTCATCTCAGCAGGTCACAGCTGAGATACCAGTTGATCTGAATACCAGGGAAGTCATCAGAGAATCAGGTAAATGCCCTGGAAATATTACAGAAGAAAGCCATGATTCAGTTTATTCTTCTGTTACTCAGAACAGACATTTTCTCCCCTCTACCAGCACAAAAGTATGTGAATTTGAAAACCAAGTTGTAATTTTAAATAAAAAACACAGTTTTCCAGCACTTGAGGGAGGAGAGGTCACTGCTCAGTCCTGTTGCGGTGCTTCCTCAGACAGCACTGAGTCTGGGAAGTCTCTCCTCTTTCGTGAATCTGAGGCACGAGAGGAAGAAGAGCTGGATCAGAATACGGTTCTGAGGCAGACCATCAATGTAAGCCTTGAGAAAGACATGCCAGGGGAAAGTGCTGTTTCTTTGAAATCCAGATCAGTAGATCGTAGAGTAAGCAGCCCAGTGATGGTGGCCCAGGGTGGTGGCCCAACCCCTAAGTGGGAAGGGAAAAATGAAACTGGGCTTCTTGAAAAAGGTCTTCGTCCCAAAGATAGCTCAGAAGAGTTTAAGCTTCCAGGTACAAAGCCTGCATATGAAAGGTTCCAGTTAGTTGCATGCCCTCAGGAAAGAAACCCCAGTGAATGCAAGTCACAAGAAATGTTAAATCCCAACAGAGAACCTTCTGGAAAGAAACAGAATAAAAGAGTTAATAATACTGATGAAATGGCTAGGCTAATTAGGAGTGTAATGCAGCTGGAAAATGGCATCTTAGAAATTGAATCTAAGCAGAATAAGCAGGTTCATGCTTCCCACACACCAGGAACCGATAAGGAGTTGGTGTTCCAGGACCAGAAGGAGCAGGAGAAGACTGACCATGCCTTTAGGCCAGACAGCTCTGGAAACCCTTTGCCCTCTAAGGATCAGCCATCTTCTCCAAGACAGACAGATGATACTGTCTTTAGGGATAGTGAAGCTGGAGCGATGGAGGTTAACAGCATTGGGAACCATCCCCAGGTCCAGAAAATCACCCCAAACCCCTTCAGGTCAAGGGAAGGTGTACGAGAGAGTGAACCTGTGAGAGAGCACACCCACCCAGCTGGATCGGACAGACCTGCCAGGGATATTTGTGATTCTTTAGGGAAACACACAACTTGCAGAGAGTTCACCAACACTTCTCTTCACCCACAGAGAATGAAAGCATTGGCTAGAGCTCTGCCATTGCAACCCAGGCTAGAGAGGTCTTCTAAGAATAATGGCCAGTTTGTAAAAGCATCAGCAAGTCTCAAAGGGCAGCCTTGGGGCTTAGGAAGTCTTGAGGAATTGGAGACTGTGAAAGGTTTTCAGGAAAGCCAAGTAGCTGAACACGTAAGTAGTTCCAACCAAGAAGAGCCAAAAGCTCAAGGTAAAGTTGAAGAAATGCCTATGCAAAGGGGAGGCAGCCTTCAGGAAGAAAATAAAGTGACTCAGAAATTTCCTAGTCTCAGCCAGCTTTGTAGGGACACGTTTTTCAGGCAGGAAACTGTCAGCCCATTACTAAGCCGGACAGAATTCTGTACAGCTCCTCTTCACCAAGACCTGAGTAATACCTTGCCCTTGAATTCTCCAAGGTGGCCAAGAAGGTGTCTTCATGTACCTGTTGCTCTAGGCATCTCTTCACTTGACTGTGTGCTGGATCTCACAATGTTGAAAATTCATAACAGTCCCTTGGTAACTGGAGTAGAGCATCAGGACCAGAGTACGGAGACCAGAAGCCACAGCCCCGAAGGAAATGTTAGAGGGCGTTCCTCTGAGGCACACACTGCCTGGTGTGGGTCTGTGCGATCCATGGCCATGGGATCTCATAGTCAATCTGGTGTACCAGAGAGCATTCCTCTGGGGACAGAGGACAGGATCTCAGCAAGCACCAGCCCCCAAGACCATGGAAAGGACCTCAGAATCACCTTGCTGGGTTTCAGTACCAGTGAAGATTTTGCTTCTGAAGCCGAGGTGGCTGTACAAAAAGAAATAAGAGTCAGTTCACTGAACAAGGTCTCTAGCCAGCCTGAAAAGAGGGTCAGCTTCTCCTTGGAAGAGGATAGTGACCAAGCCAGCAAGCCAAGGCAGAAGGCAGAGAAGGAGACTGAGGACGTCGGACTGACCAGCGGTGTTTCCTTAGCACCTGTTTCCCTGCCGAGGGTGCCCAGTCCAGAGCCTAGGCTGTTGGAGCCCTCTGACCATGCATCCATGTGCCTGGCCATCTTGGAGGAGATCAGACAGGCAAAGGCCCAGAGAAAGCAGCTTCATGACTTTGTGGCCAGGGGCACAGTCCTTTCTTACTGTGAAACTTTACTAGAACCCGAATGTTCTTCAAGGGTTGCTGGCAGGCCTCAGTGTAAACAAATAGACCAGTCATCATCAGACCAGACCAGGAATGAGGGTGAAGCACCGGGATTTCATGTGGCATCTCTATCTGCTGAAGCAGGGCAGATAGATCTGTTACCTGATGAGAGGAAAGTCCAGGCCACATCTCTGTCTGCAGACAGCTTTGAATCTCTGCCCAATACGGAAACTGACAGAGAGCCATGGGATCCTGTGCAGGCTTTCTCCCATGCTGCTCCTGCTCAAGACAGGAAACGTCGTACTGGAGAACTGAGGCAGTTCGCGGGAGCAAGTGAACCATTTATATGTCACTCTAGTTCTTCTGAAATCATAGAGAAAAAGAAAGATGCAACCAGAACACCTTCCTCAGCTGATCCTTTGGCCCCAGACAGTCCTCGTTCTTCAGCACCTGTGGAGGAGGTCAGGAGGGTAGTATCAAAGAAGGTAGTGGCTGCCTTACCTTCTCAGGCCCCTTATGATGATCCTAGAGTGACTCTGCATGAGCTAAGTCAGTCAGTTCCGCAGGAGACTGCAGAGGGCATACCCCCTGGCAGTCAGGACAGCAGCCCAGAGCATCAGGAACCCAGAACTCTAGACACCACATATGGAGAAGTTTCAGATAATTTGTTAGTGACTGCACAGGGAGAAAAAACAGCCCATTTTGAAAGTCAGTCTGTGACCTGTGATGTTCAGAATTCTACAAGTGCCTCAGGGCCTAAGCAAGACCATGTCCAATGCCCTGAGGCTTCTACTGGCTTTGAAGAAGGTAGGGCAAGTCCCAAACAAGATACCATTCTGCCTGGAGCTCTGACAAGGGTTGCACTGGAAGCTCCCACACAGCAGTGTGTGCAGTGTAAGGAGAGTGTTGGGTCTGGGTTGACAGAAGTCTGCAGGGCTGGCAGCAAACATTCCAGGCCAATTCCACTGCCAGATCAAAGACCAAGCGCAAATCCTGGGGGAATTGGGGAGGAAGCCCCATGTAGACACCCAAGGGAAGCTTTAGATGGCCCTGTCTTCTCAAGGAACCCTGAAGGCAGCAGGACTCTCAGCCCGTCTAGAGGGAAAGAGAGCAGAACTCTTCCTTGCCGACAGCCATGCAGTTCTCAACCTGTTGCTACTCATGCTTATTCCTCCCATTCCTCTACTTTACTGTGTTTTAGAGATGGTGACCTAGGGAAGGAGCCTTTCAAGGCTGCCCCACATACTATCCACCCACCCTGTGTAGTACCTTCCAGGGCCTATGAAATGGATGAGACAGGAGAGATCTCTAGGGGACCTGATGTGCACTTGACACATGGCCTTGAGCCCAAAGATGTTAACAGGGAATTTAGGCTAACAGAGAGCAGCACTTGTGAGCCTTCTACTGTGGCTGCTGTCCTATCTCGAGCTCAAGGCTGCAGATCCCCTTCTGCTCCTGACGTGAGGACAGGTTCCTTCAGCCACTCAGCTACTGATGGAAGCGTGGGGTTAATAGGGGTTCCTGAGAAAAAGGTTGCTGAGAAGCAAGCAAGCACAGAACTTGAGGCTGCCTCTTTCCCTGCAGGCATGTACTCTGAGCCCCTGAGGCAGTTTAGGGACAGCTCTGTAGGTGACCAGAATGCACAGGTGTGTCAAACCAATCCAGAACCACCTGCAACAACTCAGGGACCACACACCCTGGATTTAAGTGAAGGGTCTGCTGAGAGCAAGTTGGTGGTAGAGCCACAGCATGAATGTTTAGAAAATACCACTAGATGTTTTTTGGAAAAGCCACAATTTTCCACTGAGTTGAGGGATCACAATCGCTTGGATTCCCAAGCCAAGTTTGTAGCAAGGTTAAAACATACCTGCAGCCCCCAGGAAGACAGTCCCTGGCAGGAAGAAGAGCAGCACAGAGACCAGGCTTCAGGTGGTGGAGAAGGCTTCGCCCAGGGTGTGAATCCCCTTCCTGATGAAGATGGCTTAGATGGCTGTCAGATTTTAGATGCTGGGAGAGAGGAGGTGGCTGTGGCCAAGCCTCCTGTGTCCAAGATTTTATCACAGGGCTTCAAAGACCCAGCCACTGTGTCCTTGAGGCAAAATGAAACACCGCAGCCTGCTGCTCAGAGGAGTGGCCACCTCTACACTGGCAGAGAGCAGCCAGCACCCAACCACAGGGGCTCACTTCCTGTGACTACAATCTTCTCTGGCCCCAAACACTCCAGGTCCTCCCCCACACCACAGTTCTCAGTTGTCGGCTCTTCTCGTTCTCTTCAGGAGCTGAACTTGAGTGTGGAGCCTCCTTCCCCTACAGACGAAGATACACAGGGGCCTAACAGATTGTGGAACCCACATCTCAGGGGCTATTCCTCAGGAAAGTCAGTGGCAAGAACATCTCTGCAGGCTGAGGACAGCAATCAGAAAGCCTCATCTCGCTTGGATGATGGGACTACCGATCACAGGCACCTGAAGCCTGCCACCCCTCCTTATCCAATGCCTTCCACTCTCTCACACATGCCAACCCCTGATTTCACGACCAGCTGGATGTCTGGTACTTTGGAACAAGCCCAACAGGGAAAGCGAGAGAAACTGGGTGTCCAGGTTAGGCCAGAAAATTGGTGCTCTCAGATGGACAAAGGAATGCTGCACTTTGGCTCCAGTGACATCAGTCCCTATGCGCTGCCGTGGCGTCCGGAGGAGCCTGCACGTATCAGCTGGAAGCAGTATATGTCTGGCAGTGCAGTCGATGTTTCCTGCAGCCAGAAGCCCCAGGGGCTGACACTATCAAATGTGGCCCGGTGCTCCAGCATGGACAATGGCCTAGAAGACCAGAACTCCCCTTTCCACTCCCACCTCAGCACTTACGCCAATATTTGTGATCTGTCAACCACACACAGCAGCACTGAGAATGCCCAGGGTTCAAATGAGGCCTGGGAAGTATTCCGAGGGAGTTCTTCAATTGCCTTAGGAGACCCCCACATCCCGACGAGCCCTGAAGGAGTAGCCCCCACTTCGGGTCATGACAGAAGGCCTCAGTTCAGGGGCCCTTCTGGTGAAGCAGACTGTCTGAGGAGTAAGCCCCCCTTGGCCAAAGGAAGTGCTGCAGGTCCAGTGGATGAGATTATGCTGCTGTATCCATCAGAGGCAGGCTGCCCTGTGGGACAGACCAGGACGAACACATTCGAACAGGGCACACAGACCCTCGGCAGCAGGCGCCACTGGAGCAGCACTGACATCTCCTTTGCTCAGCCTGAAGCCAGTGCAGTATCAGCCTTTGATCTGGCCTCATGGACCAGCATGCACAATCTGTCTCTCCACCTCTCACAGCTCCTGCACAGTACCTCAGAGCTGCTTGGGAGTCTCTCCCAGCCAGATGTGGCCAGAAGGGAGCAGAACACCAAGAGGGACATCCCAGATAAAGCCCCACAGGCCCTGATGATGGATGGCTCTACTCAGACCACTGTGGATGAGGGCAGCCAGACTGACCTCACCTTACCCACCCTGTGCCTCCAGACTTCAGAGGCTGAACCTCAGGGAGCCAATGTGATCCTTGAAGGGCTAGGCTCAGATACCTCGACTGTGTCTCAAGAAGAGGGAGATGTGCCAGGGGTACCTCAGAAGAGAGAGGCAGAGGAAACAGCACAGAAAATGGCTCAGCTCCTCTATCTTCAGGAAGAAAGCACTCCCTACAAGCCCCAGAGCCCTTCAATACCCTCATCCCACTTGAGGTTTCAGAAAGCCCCCGTTGGGCAGCATCTTCCTTCTGTGAGCCCCTCAGTTTCTGATGCTTTCCTGCCTCCCAGCTCCCAGCCAGAGGAGTCATATTGCTTAGTTGTCAGCAGTCCCAGTCCCAGCTCCCCTCATTCCCCAGGGCTCTTTCCCAGTACTTCCGAGTATCCTGGGGACTCCAGGGTCCAGAAGAAGCTGGGCCCCACAAGTGCTTTGTTCGTGGACAGGGCCTCCTCCCCAATCCTCACTCTTAGTGCCAGCACCCAAGAGCCGGGTCTTTCCCCAGGCTCTTTGACCCTCTCAGCCCCTTCAACTCACCCTGTTGAAGGCCACCAGAAGCTTGACTCCAGCCCAGACCCTGTTGATGCCCCAAGGACTCCAATGGATAATTATTCCCAAACCACTGACGAGTTAGGTGGCTCCCAGAGAGGTAGAAGTTCCTTACAAAGGAGTAATGGGAGATCCTTCCTTGAGTTGCACTCCCCACACAGCCCACAGCAGAGTCCAAAACTCCAATTTAGTTTCTTAGGGCAGCACCCTCAGCAGCTTCAGCCCAGGACAACTATCGGGGTCCAAAGCAGACTGCTGCCACCACCACTGAGGCACAGGAGCCAAAGGCTGGGCAACAGCTTTGTGCCTGAGAAGGTGGCTTCCCCGGAGCATTGCCCACTGAGCGGTAGGGAGCCAAGTCAGTGGCAGAGCAGGACAGAAAATGGAGGTGAGAGTTCAGCATCTCCAGGGGAACCACAACGCACTCTGGACCGACCTTCTTCATGGGGAGGCCTCCAGCACCTCAGCCCCTGCCCTGTCTCTGAGTTGACTGATACTGCAGGGCTCCGAGGTTCTGCCTTGGGCCTCCCTCAGGCCTGCCAACCTGAGGAGTTACTGTGCTTCAGTTGCCAGATGTGCATGGCCCCTGAGCACCAGCACCACAGTCTGAGGGACCTCCCGGTGCATAACAAATTTAGTAACTGGTGTGGGGTTCAGAAGGGCTCACCTGGGGGGTTGGACATGACTGAGGAGGAGCTGGGGGCCAGCGGTGATCTCAGCTCTGAAAAGCAGGAACAGAGTCCCCCACAACCTCCTAATGACCACAGCCAGGATTCTGAGTGGTCCAAGAGGGAGCAGATCCCCCTGCAAGTTGGGGCCCAGAACCTCTCACTCAGCGTGGAACTCACAGAAGCGAAACTGCACCATGGCTTTGGGGAGGCCGATGCCCTGCTCCAGGTGCTGCAGAGTGGGACAGGGGAGGCGCTTGCTGCTGATGAACCTGTGACATCCACCTGGAAGGAGCTCTATGCACG
>ENST00000290663.5
AAGCAGATCCAGAGCTTGAATAAAATGTGTTCAAACCTTCTGGAGAAAATCAGCAAAGAGGAGCGAGAATCAGAGAGTGGAG
>ENST00000292579.4
GACTTCCAGGATCCAAGCCTGACATAATCTCCCAGCTGGAGCGAGGGGAAGATCCCTGGGTCCTGGACAGGAAGGGGGCTAAGAAGAGCCAGGGCCTGTGGAGTGACTACTCAG
>ENST00000292586.2
GTAAAAAAGAGTGTCAAGTGGACATGCAAAGCTTGTGGAGAGAAGCAGTCCTTTTTGCAG
>ENST00000293882.7
GAGCTGGCTCGGGGGTGCCCTTCCACTGGCATGGACCCGGGTACTCAGAAGTGATCTACGGTCGTAAG
>ENST00000294008.12
GTTTGGCGTGAGTGAGCTCGTTCACCTGTGCGAACAGGTGCCTATTGCCACTGACTCAGAGGGCAAACCATGGGAGGAGAAGGAAGCAGAGAATTGCGAAAGCAGGGCCGAGAATTTCCAGGAACTCTTGAGGTCAATGTGGGCAGATGAAGAGGAGGAAGCGGAGACTTTGTTGAAATCCAAGGACCACGAAGAAGATCAAGAAAACGTGAATGAAGCAGAAATGGAAGAAATTTATGAATTTGCAGCTACTCAGCGAAAGCTTCTCCAGGAAGAAAGGGCAGCGGGTGCCGGCGAGGACGCTGACTGGCTGGAGGGTGGCAGTCCGGTTTCTGGGCAACTCCTAGCAGGTGTCCAGGTGCAGAAACAGTGGGACAAGGTGGAGGAGATGGAGCCGTTGGAGCCAGGAAGAGATGAGGCCGCCACCACCTGGGAGAAGATGGGACAGTGCGCTCTCCCGCCACCCCAGGGCCAGCACTCAGGGGCACGGGGAGCAGAGGCCCCTGAGCAGGAGGCGCCAGAGGAGGCGCTTGGCCATTCCAGCTGCTCCAGCCCTTCCAGGGACTGCCAGGCAGAGAGAAAAGAAGGCTCTCTTCCGCACTCAGATGATGCCGGGGATTACGAACAGCTCTTCTCATCAACTCAGGGAGAGATCTCAGAGCCGTCCCAAATAACAAGTGAGCCCGAGGAACAAAGTGGCGCTGTCAGGGAAAGGGGGCTGGAGGTTTCTCATCGCCTGGCTCCCTGGCAGGCATCTCCACCGCACCCGTGCCGCTTCCTATTGGGGCCTCCCCAGGGCGGGAGTCCCCGCGGGTCTCATCACACAAGTGGGTCGTCCCTGTCAACACCCCGGTCCCGTGGCGGAACTTCCCAGGTGGGCTCCCCAACCTTGCTGTCTCCAGCTGTGCCATCAAAGCAGAAAAGGGACAGGAGCATCCTCACGCTGTCTAAAGAGCCAGGGCACCAGAAAGGCAAAGAGCGTCGGTCCGTGCTGGAGTGCAGAAATAAGGGGGTCCTGATGTTCCCAGAAAAATCTCCGTCTATTGACCTAACCCAGTCAAATCCTGACCATTCGAGCTCCAGATCTCAGAAATCTTCATCCAAACTGAACGAAGAAGATGAGGTCATCCTCTTACTGGACTCGGATGAGGAGCTGGAGCTAGAACAAACCAAAATGAAGTCCATTTCTAGTGATCCTCTGGAAGAAAAGAAAGCTCTAGAAATTAGCCCTAGGTCCTGTGAGCTGTTTTCCATCATTGATGTTGATGCAGATCAGGAACCTTCCCAGAGCCCACCAAGAAGCGAAGCTGTGCTGCAGCAGGAGGATGAGGGGGCGCTGCCGGAGAATCGGGGCTCTTTGGGCAGGAGAGGGGCTCCCTGGCTGTTCTGTGACCGTGAGAGCAGCCCCAGCGAGGCCAGCACCACAGACACCTCGTGGCTGGTGCCCGCCACCCCGCTGGCCAGCAGAAGCCGTGACTGTTCTTCCCAGACCCAAATCAGCAGCCTCAGGAGCGGGCTGGCCGTGCAGGCGGTGACTCAGCACACGCCCAGGGCCTCAGTAGGAAACAGGGAAGGGAACGAAGTCGCACAGAAGTTTTCTGTCATCAGGCCCCAGACACCACCGCCCCAGACACCGTCCTCATGCCTCACTCCCGTCTCTCCAGGAACTTCTGACGGCAGAAGGCAAGGCCACAGAAGCCCTTCCCGTCCCCACCCCGGGGGCCACCCGCACTCCTCTCCGCTGGCTCCACATCCCATCTCAGGGGACCGCGCCCACTTCAGCAGGCGGTTCCTGAAACACTCGCCGCCTGGGCCAAGCTTCCTGAACCAGACCCCAGCGGGTGAAGTGGTGGAAGTCGGAGACAGTGACGATGAGCAGGAGGTGGCCTCCCATCAGGCCAACAGAAGCCCCCCACTGGACAGTGACCCCCCAATTCCAATTGACGACTGCTGCTGGCACATGGAGCCCCTCTCGCCAATTCCCATTGACCACTGGAACCTGGAGCGGACCGGCCCCCTGAGCACCAGCAGCCCCAGCCGCAGGATGAACGAGGCCGCCGACAGCCGTGACTGTCGCTCCCCGGGACTCCTGGACACCACCCCCATCCGAGGAAGCTGCACTACCCAGAGGAAATTGCAAGAGAAGTCCTCGGGCGCGGGCTCCCTGGGGAATAGCAGGCCGAGCTTTCTGAATTCGGCTCTGTGGGACGTTTGGGACGGGGAAGAGCAGAGGCCTCCAGAGACCCCTCCTCCGGCCCAGATGCCAAGCGCTGGTGGAGCTCAGAAGCCCGAAGGGTTAGAGACACCCA
>ENST00000294724.22
GTTTAATGTCTGTATTGGCAGAAATAAGACCAAAGAATGACTTGGGGCATCCTTTTTGTAATAATTTGAGATCTGGAGATTGGATGATTGACTATGTCAGTAACCGGCTTATTTCACGATCAGGAACTATTGCTGAA
>ENST00000294952.5
TTTTTTGAAGCTGATGAGCAGCACAAGCATGTGGAAGCAGAGCTGAGGAGTCGACTGGCCACTCTGGAGACAGAAGCAGCCCAGCACCAAGCTGTGGTTGACGGTCTCACCCGGAAGTACATGGAAACCATTGAGAAGCTGCAGAACGACAAGGCTAAACTAGAA
>ENST00000295373.3
ACCTAGCAACAGTAACATAAGCAAAGGAGAGTCACGCCCAAAATGGAAACCCAAAGCCAAAGTACCCCTTCAGACTCTACATATGACTTCTGAGAATCAAGAGAAAGTGAAAGCTCTTCTCCGAGACCTGCAAGAACAAGATGCTGATGCTGGATCTGA
>ENST00000295640.4
GAGCCGGGTGTGGGCTGAGCCCTGCCTGATTGATGCTGCCAAGGAGGAGTACAACGGGGTGATAGAAGAATTTTTGGCAACAGGAGAGAAGCTTTTTGGACCTTATGTTTGGGGAAG
>ENST00000295802.5
GTGTCACCCCCAACCACAGTGCCTTTTCCATGCACGCCCTGCTGGTCAACCACTACATGAAAGGAGGCTTTTATCCCCGAGGGGGTTCCAGTGAAATTGCCTTCCACACCATCCCTGTGATTCAGCGGGCTGGGGGCGCTGTCCTCACAAAGGCCACTGTGCAGAGTGTGTTGCTGGACTCAGCTGGGAAAGCCTGTG
>ENST00000295981.11
ACCCCCGCGCACACCAGAACCTCTGGCAAGCCGCCCGACTGCAACTGCTGACCCTGCAGAGCTGGCTGCTGGACGCACCGTGCTCGCTGCCCGCAGAAGCGGCACTGTGCTGGCGGGCTCCGGGTGGGGACCCCTGCCAGCCACTGGTCCCACCGCTTTCCTGGGAGAACGTCACTGTGGAC
>ENST00000296129.3
ACTGTATGTCAGGCCCATGTCCTTTTGGGGAGGTTCAGCTTCAGCCCTCGACATCGTTGTTGCCTACCCTCAACAGAACTTTCATCTGGGATGTCAAAGCTCATAAGAGCATCGGTTTAGAGCTGCAGTTTTCCATCCCTCGCCTGAGGCAGATCGGTCCGGGTGAGAGCTGCCCAGACGGAGTCACTCACTCCATCAGCGGCCGAATCGATGCCACCGTGGTCAGGATCGGAACCTTCTGCAGCAATGGCACTGTGTCCCGGATCAAGATGCAAGAAGGAGTGAAAATGGCCTTACACCTCCCATGGTTCCACCCCAGAAATGTCTCCGGCTTCAGCATTGCAAACCGCTCATCTATAAAAC
>ENST00000296292.6
CTTTTCTATACCACAGTTCTGGTGCTCTGCTATGTTATTTATTTCACAAAGTTACTGGGTTCCCCAGAATCAACCAAGCTTCAAACTCTTCCTGTCTCCAGAATAACAGATCTGTTACCCAATATTACAAGAAATGGA
>ENST00000296302.25
TCTACCCCAAAGTCTGCCAAAGGCAGTGCAAAGAAGGAAGGCTCCAAACGGAAAATCAACATGAGTGGCTACATCCTGTTCAGCAGTGAGATGAGGGCTGTGATTAAGGCCCAACACCCAGACTACTCTTTCGGGGAGCTCAGCCGCCTGGTGGGGACAGAATGGAGAAATCTTGAGACAGCCAAGAAAGCAGAATATGAAG
>ENST00000296474.15
GCCACTTTGGAGTTGTCTACCACGGAGAATACATAGACCAGGCCCAGAATCGAATCCAATGTGCCATCAAGTCACTAAGTC
>ENST00000296474.5
TTCCACCCCCACAGTGGACCTCTAAGGGGCAGTACAAGGCTGACCCTGTGTGGCTCCAACTTCTACCTTCACCCTTCTGGTCTGGTGCCTGAGGGAACCCATCAGGTCACTGTGGGCCAAAGTCCCTGCCGGCCACTGCCCAAGGACAGCTCAAAACTCAG
>ENST00000296474.7
GAGCCAGTGCTGATAGCAGTGCAACCCCTCTTTGGCCCACGGGCAGGAGGCACCTGTCTCACTCTTGAAGGCCAGAGTCTGTCTGTAGGCACCAGCCGGGCTGTGCTGGTCAATGGGACTGAGTGTCTGCTAGCACG
>ENST00000296782.17
GCGAGCCAGTGCAGCCTTGAACTGTTTAAAACGCTTCCATGAAATGAAGAAACGAGGACCTAAGCCTTATAGTCTTCATTTAGACCACATTATTCAGAAAGCAATTGCAACACACCAGAAACGGGATCAGTATCTCCGAGTTCAGAAAGATATATTTATCCTTAAG
>ENST00000297107.9
AACCTTAAGCGGGTGGCCGAAGTGTGGATGGATGAGTACGCAGAGTACATTTACCAGCGCCGGCCTGAATACCGCCACCTCTCCGCTGGGGATGTCGCAGTCCAGAAAAAGCTCCGCAGCTCCCTTAACTGCAAGAGTTTCAAGTGGTTTATGACGAAGATAGCCTGGGACCTGCCCAAATTCTACCCACCCGTGGAGCCCCCGGCTGCAGCTTGGGGGGAG
>ENST00000297338.12
CCTCAGCAGGTAGAGCAGATGGAAATACCACCTGTAGAGCTTCCCCCAGAAGAACCTCCAAATATCTGTCAGCTAATACCAGAGTTAGAACTTCTGCCAGAAAAAGAGAAGGAGAAAGAGAAGGAAAAAGAAGATGATGAAGAGGAAGAG
>ENST00000297512.9
GTGTTCCGAGACAAGGTCCTGGGATATTTCTGGAACCGACAGCACTCCCAAAGGCACTCCAGCACCAATCTG
>ENST00000297591.8
GGGATGATGGTTATGAACAAATTTCCAGTGATGAAGATGGAATTGCTGACTTGGAACGTGAAACATTTAAGTATCCAAACTTTGATGTTGAATACACTGCTGAAGACTTAGCTTCAGTTCCTCCTATGACATATGATCCATATGACAGGGAGCTTGTACCACTCTTATACTTCAGTTGTCCATACAAGACTACTTTTGAAATTGAAATCAGTAGAATGAAGGATCAAGGTCCAGATAAAGAAAATTCAGGGGCAATCGAAGCCTCAGTGAAGTTAACAGAACTCTTAGATTTGTATAGAGAAGATAGAGGTGCAAAATGGGTAACAGCTTTAGAAGAAATTCCAAGTTTAATAATAAAAGGGTTAAGCTATTTGCAATTGAAAAACACAAAACAAGACTCCCTTGGCCAGTTGGTAGACTGGACCATGCAAGCTTTAAATTTACAAGTAGCGCTTCGCCAACCTATCGCCTTAAATGTTCGACAGCTCAAAGCTGGGACCAAATTAGTGTCCTCACTAGCAGAATGTGGGGCTCAAGGAGTTACAGGACTGCTACAAGCAGGAGTGATCAGTGGATTATTTGAACTTCTGTTTGCTGATCACGTATCATCTTCTCTTAAGTTAAATGCTTTTAAAGCTTTGGACAGTGTCATTAGTATGACAGAAGGAATGGAAGCTTTTTTAAGAGGTAGGCAGAATGAAAAAAGTGGTTATCAAAAGCTTCTGGAACTCATACTTTTAGATCAGACTGTGAGGGTTGTTACTGCTGGTTCAGCTATTCTCCAAAAATGCCATTTCTATGAAGTCTTGTCAGAGATTAAAAGACTTGGTGACCATTTAGCAGAGAAGACTTCATCTCTTCCTAACCACAGTGAACCTGATCACGACACAGATGCTGGACTTGAGAGAACAAACCCAGAATATGAAAATGAGGTGGAAGCTTCTATGGATATGGATCTTTTGGAATCCTCAAATATAAGTGAAGGGGAAATAGAAAGGCTTATTAACCTCCTAGAAGAAGTTTTTCATTTAATGGAAACTGCCCCTCATACAATGATCCAACAACCTGTTAAGTCTTTCCCAACGATGGCACGAATTACTGGACCTCCAGAGAGGGATGATCCATACCCTGTTCTCTTTAG
>ENST00000297814.3
CTTCAGTTGTGGAGGGCCAAAAGGGTATCATTCCTCGAGCTATTCAAGAAATATTTCAAAGCATCTCTGAACATCCTAGCATTGACTTTAATGTAAAAGTATCTTATATAGAAGTGTACAAGGAAGACCTAAGAGATCTTCTAGAATTGGAGACATCCATGAAGGATCTTCACATCCGAGAAGATGAAAAAGGAAACACAG
>ENST00000297814.4
TGATTGTTGGGGCCAAGGAATGCCATGTGGAGAGTGCAGGTGAAGTGATGAGTCTTTTGGAGATGGGGAATGCAGCCAGACATACAGGTACCACTCAAATGAATGAGCACTCCAGCAGATCACATGCAATTTTTACAATCAGCATTTGTCAAGTTCATAAAAATATGGAGGCAGCTGAAGATGGATCATGGTATTCCCCTCGGCATATTGTCTCAAAGTTCCACTTTGTGGATTTGGCAGGATCAGAAAGAGTAACCAAAACGGGGAATACTGGTGAACGGTTCAAAGAATCCATTCAAATCAATAGTGGATTGCTGGCTTTAGGAAATGTAATAAGCGCTCTTGGGGACCCACGCAGGAAGAGTTCACATATTCCATATAGGGATGCTAAAATTACCCGGCTTCTGAAAGATTCTCTGGGAGGCAGTGCTAAGACTGTCATGATCACATGTGTCAGCCCCTCCTCCTCGAATTTTGATGAGTCCTTAAATTCTCTCAAATATGCCAACAGAGCACGGAACATTAGAAACAAACCCACTGTAAACTTCAGCCCCGAGTCAGACCGTATAGATGAAATGGAATTTGAGATTAAATTGCTTCGAGAAGCTTTGCAAAGCCAGCAGGCTGGTGTCAGCCAAACTACCCAGATCAATCGAGAAGGGAGTCCTGATACAAATAGGATTCATTCTCTTGAGGAGCAAGTAGCTCAGCTTCAAGGAGAATGTCTGGGTTACCAGTGTTGTGTAGAAGAAGCCTTTACCTTCCTGGTTGACCTAAAAGATACTGTCAGACTAAACGAAAAGCAGCAACACAAACTGCAGGAGTGGTTTAACATGATCCAAGAGGTCAGGAAGGCTGTCCTCACCTCATTTCGAGGAATCGGAGGCACTGCAAGTCTGGAAGAAGGACCACAGCATGTTACAGTTCTCCAGCTGAAGAGAGAGCTTAAGAAATGCCAG
>ENST00000298910.31
GCTCGCGCTTCTTCTTCCCCTGTGATTCTCGTTGGCACACATTTGGATGTTTCTGATGAGAAGCAACGCAAAGCCTGCATGAGTAAAATCACCAAGGAACTCCTGAATAAGCGAGGGTTCCCTGCCATACGAGATTACCACTTTGTGAATGCCACCGAGGAATCTGATGCTTTGGCAAAACTTCGGAAAACCATCATAAACGAGAGCCTTAATTTCAAG
>ENST00000299138.6
TGAAGAAACAACTGGTGACATCAGTGATTCCATGGATTTTGTACTGCTCAACTTTGCAGAAATGAACAAGCTCTGGGTGCGAATGCAGCATCAGGGACATAGCCGAGATAGAGAAAAAAGAGAACGAGAAAGACAAGAACTGAGAATTTTAGTGGGAACAAATTTGGTGCGCCTCAGTCAGTTGGAAGGTGTAAATGTGGAACGTTACAAACAG
>ENST00000299338.5
GTTCTTATAGAAAATTGGAACGATATGGGGAATTTCTAAAGAAGTACCATAAGAAAAAAAAGATAATG
>ENST00000299432.3
GTTGGTGGTAGATGGGGGTACCCCCGTATCAGGCTTTGGATTTCGATGTCCTCAAGAAATGTTCCAGAGGATGGAAGACACATTTCGATTCTGTGCTCACTGTAGAGCACTCCCTAGTGGGCTTTCAGACTCCAAGGTTCTCCGGCACTGTAAGAG
>ENST00000301015.47
CTGGCCATGCAGTTCATCAGCCAGTACAGCCCTGAGGACATCGTCACGGCGCAGATTGAGGGCAGCTCCGGGGCGCTGTGGCGCATCAGTCCCCCCAGCCGTGCCCAGATGAAGCGGGAGCTCTACAACGGCACGGCCGACATCACCCTGCGCTTCACCTGGAACTTCCAGAG
>ENST00000301037.10
CCCCAGAGGTCCTAAGTGGAGGACCTTACAACCATGCTGCTGATTGGTGGTCCCTGGGTGTCTTGCTTTTCTCTCTGGCGACTGGAAAG
>ENST00000301264.5
GAGCATCGGTGTCATCACCTATATCCT
>ENST00000301464.3
GGCCCATGCCGTAGACATCTGGACTCAGTGCTGCAGCAACTCCAGACTGAGGTCTACCGAGGGGCTCAAACACTCTACGTGCCCAATTGTGACCATCGAGGCTTCTACCGGAAGCGGCAG
>ENST00000301671.8
ATTCCTCTGCGGGCTCTGCTCCCCACTACGAGGTGTTTGTGGCGCTGAGGGGGCTGAGGAATCTGTCAGAGGAAAATCGAGACAAG
>ENST00000301729.4
GACCGCCCGGGTGTCTTCTCGGCCGGCCTGGACCTGACGGAGATGTGTGGGAGGAGCCCCGCCCACTACGCTGGGTACTGGAAGGCCGTTCAGGAGCTGTGGCTGCGGTTGTACCAGTCCAACCTGGTGCTGGTCTCCGCCATCAAC
>ENST00000301831.25
GTATTTCGACCTCAAGTTGTGACAGAAGAGTTTCTTTTCAGCTATGGAACTATTCTT
>ENST00000302262.18
GGCCCTGGCCTCACAACCACAGAGTCCCGCCAGCAGCCCATGGCCCTGGCTGTGGCCCTGACCAAGGGTGGGGAGGCCCGAGGGGAGCTGTTCTGGGACGATGGAGAGAGCCTGGAAGTGCTGGAGCGAGGGGCCTACACACAGGTCATCTTCCTGGCCAGGAAT
>ENST00000302708.4
GTAGTACGTAGAGCTCCTGAGCCACGAGTGATTGA
>ENST00000302759.19
ACTTCATTGTTGGGAACCCATGGGATGATAAGCTGATTTTCAAACTTTTATCTGGGCTTTCTAAACCAGTGAGTTCCTATCCAAATACTTTTGAATGGCAATGTAAACTTCCAGCCATCAAGCCCAAGACTGAATTTCAATTGG
>ENST00000302804.6
GAGGAAGACAATGTGTGGGACACTGGACTACTTGCCGCCAGAAATGATTGAGGGGAGAACATATGATGAAAAGGTGGATTTGTGGTGCATTGGAGTGCTCTGCTATGAGCTGCTGGTGGGATATCCACCCTTTGAGAGCGCCTCCCACAGTGAGACTTACAGACGCATCCTCAAG
>ENST00000302874.3
TTGTCAGGAGCTAGACTTGCTGCCCGAGAAGCTCATAACCGAAGATGTCAGCCTCCCCTGTCCCGAACGCAGTGTGTGGAAAG
>ENST00000302874.8
ATGACAGTCACAAAGAACTACCCATTTTCTGGATTTTCCCCTATTTTTTTGAATCCCGAATTTGTCAGTTTTTTCCAAGCTTCCAGATGCTGGATTACCAG
>ENST00000303334.10
GATGTGCCCCCTGAGATGATGCCCACCGTCATAGATGAATACCTAGGAAGCAACTCGGACGCACAAGCCAAATGCCAGGCGTTCCAGGAATTCATGGGTGACGTATTCATCAATGTTCCCACCGTCAGTTTTTCAAGATACCTTCGAG
>ENST00000304330.22
GGAAAGAACATCAGGGGGTCCAGAGGCAGCCGACTTCTCTGACCAGCTGTCGTTAGGAAGCAGCAGGGTCCCTCGGTGTGGGCAAGGGACTCTGCTGGCTCAGGCCTGCCAGGACCTCCCCAGCATCCGCAACTGCTACCTGACTCATTGCTCGCCAGCCCGAGCCAGTCTGCTGGCCTCCCAGGCTCTGCACCGAGGGGAGCTACAGCGAGTCCCAACCCTGCTACTGCCCATGCCTACGGAGCCGCTGCTGCCCACCGACTGGCCCTTCCTGCCACTGATTCGCCTCTACCACCGGGCTTCAGACACCCCCTCGGGACTCTCTCCCACAGACACCATGGGCACAGCCATGCGGGTCCTGCAGTGGGTGCTAGTTTTGGAGAGCTGGCGCCCCCAGGCTCTCTGGGCTGTGCCCCCTGCTGCCCGCCTGGCACGGCTCATGTGTGTGTTCCTGGTGGACAGTGAGCTGTTCCGGGAGTCCCCAGTACAGCATCTGGTGGCAGCCCTCCTCGCCCAGCTCTGTCAGCCTCAAGTCTTGCCAAACCTCAACCTGGACTGCCGACTCCCTGGCCTGACGTCTTTCCCTGACCTCTATGCCAACTTCCTGGATCATTTTGAGGCTGTCTCTTTTGGGGACCACCTCTTTGGGGCCCTGGTCCTCCTGCCCCTGCAGCGTCGGTTCAGTGTCACCTTGCGCCTTGCCCTCTTTGGGGAACACGTGGGAGCCTTGCGAGCTCTGAGCCTGCCTCTGACCCAG
>ENST00000304330.4
GAACGAGATACAAGTTCAGTGGCCGTGAATCTGCCTGTGCCCAGTGGTGTTGCTTTCCCTGCTGTGTTCCTTCGCTCGCGGGACACACAG
>ENST00000306065.12
GATGGCAAATTTGAGTTACATCAAAAACTTCAGGTTTAGCAGCTTGGCAAAGGATGAACTGGGATACTGCCTGACCTCATTCGAAGCTGCCATTGAATATATTCGGCAAGGAAGCCTCTCTGCTAAACCCCCT
>ENST00000306108.3
TTGGATCACAAGGACGAGTCATAAGTTTTGAGGTACGAAAAGACCACCATGATCTGGCTAAGAAGAATTACAAACACTGGCGTGATTCATGGAAATTAAGTCATGTAGAAGAGTGGCCAGACAATGTGGATTTTATTCATAAGGACATTTCAGGAGCAACCGAAGACATAAAATCTTTAACATTTGACGCA
>ENST00000306193.4
GAAGCATTGTTGGCTTAAAAGGCAACTCTGGCCAGTCCGTTTACAGTGCCAGTAAAGGAGGATTAGTTGGATTTTCACGTGCTCTTGCTAAAGAGGTAGCAAGAAAGAAAATTAGAGTGAATGTAGTTGCACCAG
>ENST00000306270.24
TCCTGTCAGCCCTCCTGTTGTGGATCTCAGAACTATCATGGAAATAGAAGAAAGTAGACAAAAATGTGGAGCTACACCAAAGTCACATTTAGG
>ENST00000306336.3
ATGTCTCTGCCCACCCACGCAACCCAGACTATGAAGAGTCCGGTGAAAGCAGCAGTAGTGGAGGCTCTGAGCTGGAGCCTTCTGGCCATCAGCTCTTCTGCTTAGAATACGAGGCAGACAGTGGAGAGGTCACATCAGTTATCGTCTATCAG
>ENST00000306357.4
AACACAGCTTGAAGGGGACCGAAGACAGAACCTCTTGGATGATCTTGTAACTCGAGAGAGACTACTTCTGGCATCCTTTAAGAATGAGGGTGCCGAACCAGATCTAATCAG
>ENST00000306730.5
GGTACAGTTCCTTTAGAGGTTCCTCAGGTGAAACCAAAGAGAACTGATGATGGCAAGGGATTAGGGATGCAGTTAAAGGGGCCCTTGGGGCCTGGAGGAAGGGGGCCCATCTTTGAGCTGAAATCTGTGGCTGCTGGCTGCCCTGTGTTGCTGGGCAAAGACAACCCAAGCCCGGGTCCTTCAAGGGATTCTCAGAAACCCACTTCCCCACTGCAGTCAGCAGGAGACCATTTGGAAGAAGAACTAGATCTGTTGCTTAATTTAGATGCACCTATAAAAGAGGGAGATAACATCTTACCAGATCAGACGTCTCAGGACCTGAAATCCAAGGAAGATGGGGAGGTGGTCCAAGAGGAAGAAG
>ENST00000307407.2
GTGCAGTTTTGCCAAGGAGTGCTAAAGAACTTAGATGTCAGTGCATAAAGACATACTCCAAACCTTTCCACCCCAAATTTATCAAAGAACTGAGAGTGATTGAGAGTGGACCACACTGCGCCAACACAGAAATTAT
>ENST00000308022.3
GGATTCCAGCCGAACTTCCATCCGCAGCTCCCAGTGGTCCTTCAGCACCATCAGCAGCAGCACCCAGCGCTCCTACAACACCTGCTGCAG
>ENST00000308807.10
GCTGTAATTCTGAGAAGATCCGCAAGCTGGTGGCTGTGAAGCGGCAGCAGGAGCCACTGGGTGAAGACTGCCCTTCAGAGCTGCGGGAGATCATTGATGAGTGCCGGGCCCATGATCCCTCTGTGCGGCCCTCTGTGGATG
>ENST00000309276.9
GTACGAGTGTATGACCTGACACAATATGAGCACTGCCCAGATGATGTGCTAGTCCTGGGAACAGATGGCCTGTGGGATGTCACTACTGACTGTGAGGTAGCTGCCACTGTGGACAGGGTGCTGTCGGCCTATGAGCCTAATGACCACAGCAG
>ENST00000310053.7
GCTATTGAAACACCACTGCTTCCACATCAAAAACAAGCTCTAGCTTGGATGGTGTCACGGGAAAATAGCAAAGAACTTCCACCATTCTGGGAACAGCGAAATGACTTATACTATAACACAATAACAAATTTTTCTGAGAAGGACCGACCAGAAAATGTCCATGGAGGAATTTTAGCTGATGATATGGGTTTG
>ENST00000310776.3
GCTACAAGACAGGCAGTTGAGGCAGCTAAAGTACGATTAAAAATGCCACCAGTTCTGGAAGAGCGAGTACCAATAAATGATGTGTTAGCTGAAGATAAGATTTTGGAAGGAACAGAAACAACCAAATATGTGTTTACTGATATATCATATAGCATACCACACCGG
>ENST00000311519.11
AATCTCCTGATTGCCACAGACAAGGTCCTAGATATGGACACCAGGTCTCTGTGGACCCTGGCCCAAGCCCGGAAGCCCTGGGCAGGCTCGACTCTCCTGCTGGCTGTGGAGACCCTGGCATGCAGCCTGTGCCCACAGGACCACCCCTTCGCCTTCAGCTTACCCAATGTGCTGCTGCAGAGCCAGCTGTTTGGACCCACGTTTCCTGCTGACTACAGCATCTCCTTCCCTACTCGGCCCCCACTGCAGGCTCAGATTCCCAGGCACTCACTGGCCCCATTGGTCCGTAATGGAACTGAAATAAGTATTACTAGCCTGGTGCTGCGAAAACTGGACCACCTTCTGCCCTCAAACTATGGACAAGGGCTGGGGGATTCCCTCTATGCCACTCCTGGCCTGGTCCTTGTCATTTCCATCATGGCAGGTGACCGGGCCTTCAGCCAGGGAGAGGTCATCATGGACTTTGGGAACACAGATGGTTCCCCTCACTGTGTCTTCTGGGATCACAGTCTCTTCCAGGGCAGGGGGGGTTGGTCCAAAGAAGGGTGCCAGGCACAGGTGGCCAGTGCCAGCCCCACTGCTCAGTGCCTCTGCCAGCACCTCACTGCCTTCTCCGTCCTCATGTCCCCACACACTGTTCCGGAAGAACCCGCTCTGGCGCTGCTGACTCAAGTGGGCTTGGGAGCTTCCATACTGGCGCTGCTTGTGTGCCTGGGTGTGTACTGGCTGGTGTGGAGAGTCGTGGTGCGGAACAAGATCTCCTATTTCCGCCACGCCGCCCTGCTCAACATGGTGTTCTGCTTGCTGGCCGCAGACACTTGCTTCCTGGGCGCCCCATTCCTCTCTCCAGGGCCCCGAAGCCCGCTCTGCCTTGCTGCCGCCTTCCTCTGTCATTTCCTCTACCTGGCCACCTTTTTCTGGATGCTGGCGCAGGCCCTGGTGTTGGCCCACCAGCTGCTCTTTGTCTTTCACCAGCTGGCAAAGCACCGAGTTCTCCCCCTCATGGTGCTCCTGGGCTACCTGTGCCCACTGGGGTTGGCAGGTGTCACCCTGGGGCTCTACCTACCTCAAGGGCAATACCTGAGGGAGGGGGAATGCTGGTTGGATGGGAAGGGAGGGGCGTTATACACCTTCGTGGGGCCAGTGCTGGCCATCATAGGCGTGAATGGGCTGGTACTAGCCATGGCCATGCTGAAGTTGCTGAGACCTTCGCTGTCAGAGGGACCCCCAGCAGAGAAGCGCCAAGCTCTGCTGGGGGTGATCAAAGCCCTGCTCATTCTTACACCCATCTTTGGCCTCACCTGGGGGCTGGGCCTGGCCACTCTGTTAGAGGAAGTCTCCACGGTCCCTCATTACATCTTCACCATTCTCAACACCCTCCAG
>ENST00000312377.3
AATTTATCCAGTTGGCGAAGGACTTTGAGGATTTCCGTAAAAAGTGGCAGAGGACTGACCATGAGCTGGGGAAATACAAGGATCTTTTGATGAAAGCAGAGACTGAGCGAAGTGCTCTGGATGTTAAGCTGAAGCATGCACGTAATCAGGTGGATGTAGAGATCAAACGGAGACAGAGAGCTGAGGCTGACTGCGAAAAGCTG
>ENST00000312541.5
AATCCTTTATGCCCAGTGTGTCTCCCTGTGCAGTGGCCCTGCCTATCATTGTGGTTATTCTGATGATACCCATTGCCGTATGCATCTATTGGATCAACAAACTCCAAAAGGAAAAAAAGATTCTGTCAGGGGAAAAGGAGTTTGAACGGGAAACAAGAGAAATTGCTCTAAAGGAACTGGAGAAAGAACGTGTGCAAAAAGAGGAAGAACTTCAAGTAAAAG
>ENST00000312814.3
CCAACAAATGGAATTTTCTTGAGCATGTTTCTAATCGTTTTGCCATTGGAATCCATGGCTCATGGGCTCTTCCATGAATTGGGTAACTGTTTAGGAGGAACATCTGTTGGATATGCTATTGTGATTCCCACCAACTTCTGCAG
>ENST00000313386.4
CCCTCCAGGGGACCCCTCTCTCAGCCACCCTCTCTCTGGTGATGTCACAGTGCTGCCGGAAGATCAAAGATACGGTGCAGAAACTGGCTTCGGACCATAAGGACATTCACAGCAGTGTATCCCGAGTGGGCAAAGCCATTGACAGG
>ENST00000313546.7
TTCACAGCGGTGGAGTTAATTGCATATCATTCCATCCTTCGGGTAACTATCTCATCACAGCTTCTTCAGATGGTACCCTTAAGATTCTGGACCTCTTAGAAGGAAGGCTCATCTATACACTTCAAGGACATACG
>ENST00000313640.7
CAAAACCGCTGAGTTCTTGAGCAAACTGAACACAGAATCGCCAGACAGAAGTGCCTGTCAAAGTGCTGTTTGTGGCCCACAATCCTCAACATGG
>ENST00000314032.4
ACTCCAGCCTCACTACCCGGATTTTGGCCGGCTGCACCACAGGAGCCATGGCGGTGACCTGTGCCCAGCCCACAGATGTGGTGAAGGTCCGATTTCAGGCCAGCATACACCTCGGGCCATCCAGGAGCGACAGAAAATACAGCGGGACTATGGACGCCTACAGAACCATCGCCAGGGAGGAAGGAGTCAGGGGCCTGTGGAAAG
>ENST00000314045.4
ACCATCCCGGTGATCTTGGATGGCAAGGACGTGGTGGCCATGGCCCGGACGGGCAGTGGCAAGACAGCCTGCTTCCTCCTCCCAATGTTCGAGCGGCTCAAGACCCACAGTGCCCAGACCGGGGCCCGCGCCCTCATCCTCTCGCCGACCCGAGAGCTGGCCCTGCAGACCCTGAAGTTCACTAAGGAG
>ENST00000314235.3
CATTCAGAGAGAAGAATCGACCTGCACTGCCATCCACACAGATATCATGGACGACTGGCTGGACTGTGCCTTCACCTGTGGTGTGCACTGCCACGGTCAGGGGAAGTACCCGTGTCTTCAGGTGTTTGTGAACCTCAGCCATCCAGGTCAGAAAGCTCTCCTACATTATAATGAAGAGGCTGTCCAGATAAATCCCAAG
>ENST00000314531.3
ATTGTTACATTTATGTTAGAACCAGTGGATCAAGTTCTCAGAGGGACGTTTTTGGGAATGGAATATCCAATGATGAAGAGATTGTAAAGTTCACAGGAAGTGATTCCTGGTCTATTTTTGGAGAAAATTGGAGATTTGATAACACTGGAGATCAGCACCAAATCCCACAGAGGCATCTGAG
>ENST00000314565.3
GGCTATTGAGTGGCCAGACTTCCCCAACAAATGCCAAATTGGAGAAACTGGACTCTCAGCAGGTGTTGCAGCTCTGCCTCCGATATCAAGATCACCTGCATCAGTGTGCAGAGGCCGTTGCTTTTGACCAGAATGCTTTGGTTAAACGAATCAAAGAG
>ENST00000314756.20
ACAGGAGGTGAGACTGCATCACGTTATGCTATAAAGATACTAGCTATCTGCACGAATAGTTATCATGAAGCTCGGGAAGAAGTAATAAGACTGGATAAAA
>ENST00000315082.11
GTTTCCTCTTCCTGAACACGCTCTTCATCCAGCGCGGCCGGCACGAGACCACCTGGACCATCCTGCGGCGCTTCGGCTACAGCGATGCCCTGGAGCTGACTGCGGACTATCTCTCCCCTCT
>ENST00000315082.17
CTCTGTGAGGTGGGCACAGATGGTCTGCTGGCCACATCGCTGGACGCCACCTGTGACGTTGCCTGCTTGATGTTTGATGGCAGTGACCCAAAGTCCTTTGCACATTGTGCCAGCGTCTACAAG
>ENST00000316308.7
CCGATGTGTCCAGATGCTAGAATGGTTTGATCATCATGGTCATGTTTGTATTGTGTTTGAACTACTGGGACTTAGTACTTACGATTTCATTAAAGAAAACAGCTTTCTGCCATTTCAAATTGACCACATCAGGCAGATGGCGTATCAGATCTGCCAGTCAATAAATT
>ENST00000316316.12
GGAGGTGCACTGCTAGGAGGTGTGAATGCCCTCCACACTTCCTTTCCTGAAAACCCTGGAGAGCAGTACCAGAGACAGTGTGAACTTATTCTGGAAAAGCTAGAGCTGCAGAGCCTCTTGAGTGAAGAGCTTAGAAGACTTGAAAG
>ENST00000317271.4
GGCTCTCTGCCCCGCCGACTCCTGCCCCCATTCTGCGGGCAGACCTGGCCGGGATCTTGGGGGTCTCAGGAGTCCTCCTCTTTGGCTGTGTCTACCTCCTTCATCTGCTGCGCCGACATAAGCACCG
>ENST00000317483.5
TGAGGAAGCTGAGGCACTGGCAAAAAGGTTAAAGTTAAGATTCTACAGAACATCAGTGAAAGAAGATCTAAATGTGAATGAAG
>ENST00000317905.16
CTCAAACCCAAGCGGGTGGGAGCTGGTTTCCCCAAAGGCTCCTGCCCGTTCCAGACGGCCACGGAACTGATGGAGACAACTCGGATCAGGGAGCAAGCCCCCCAGCCCGAGCGGGGAGGCGAGCACGAGCCCCCGAGCCGGCCCTGTGGCCTCCTGGATGAGGATGGGAGTGAGCCCCTCCCTGGGCCCAGAGGGGAGGTCCCTGGAGGCAGCGCTCACTATGGGGGGCCCTCCCCTGAGAAGAAGGCAAAAAGTTCCTCTGGGGGCAGCTCCCTTGCCAAGGGCCGGGCTAGCAAGAAACAGCAGCTCCTAGCCACAGCGGCCCACAAGGATTCTCAGAGCATCGCCCGCTTCTTCTGCCGAAGGGTGGAAAGCCCAGCTCTGCTGGCATCAGCCCCAGAGGCAGAAGGTGCCTGCCCCTCCTGTGAGGGGGTTCAGGGACCCCCGATGGCCCCAGAGAAGTACACAGGGGAGGAAGATGGAGCCGGGGGACATTCGCCTGCCCCTCCCCAGACTGAGGAGTGCCTCAGGGAGAGGCCAAG
>ENST00000318010.17
CTGACATAGGCGGGTTCATTGGGAATCCAGAGACAGAGCTGCTAGTGCGTTGGTACCAGGCTGGAGCCTACCAGCCCTTCTTCCGTGGCCATGCCACCATGAACACCAAGCGACGAGAGCCCTGGCTCTTTGGGGAGGAACACACCCGACTCATCCGAGAAGCCATCAGAGAGCGCTATGGCCTCCTGCCATATTGGTATTCTCTGTTCTACCATGCACACGTGGCTTCCCAACCTGTCATGAG
>ENST00000318357.2
GTAAGTGGAGAAAGAGTTGAAGGGAAAGTGTTGGGATTTGGACATGGAGTTCCTGACCCTGGAGCCTGGCCTAGTGACTGGAGGAGGGGCCCCCAAGAGGCTGTGGCCCGGGAGAAGCTGAAATTGGAAGAAGAGAAGAAGAAGAAA
>ENST00000318410.18
GTGGATCCAAAGCAGTTGCTGGAAGATGGAATAAGGAAAGAGCTTGTGAAGCGCGTTGCCTTTGCCCTGCATAGGGGACTGATATTCAACCCTCGAGCCAAG
>ENST00000319006.3
GTCACAAGAGGACCAGATTAAAAATGCTATTGATAAACTTTTTGTGTTGTTTGGAGCAGAAATACTAAAGAAGATTCCGGGCCGAGTATCCACAGAAGTAGACGCAAG
>ENST00000319445.4
AATGCGCACAGCTTTGGAAAAAGAAATAGAGAGACTGGAGTCGGCTTTGTCTCTGTGGAAGTGGAAGTATGAAGAACTGAAAGAATCAAAGCCAAAAAATGTGAAAGAG
>ENST00000320311.6
GAGAAGTCCTTGTGTTCCTGGACAGCCACTGTGAAGTGAATGTGATGTGGCTGCAGCCCTTGCTGGCCGCCATCCGTGAGGACCGGCACACCGTGGTGTGCCCAGTGATTGACATCATCAGCGCCGACACGCTGGCCTACAGCTCGTCCCCTGTCGTCCGCGGAGGGTTCAACTGGGGACTGCACTTCAAATGGGATCTTGTCCCCCTTTCTGAGCTAGGACGAGCGGAGGGAGCCACTGCACCAATAAA
>ENST00000321545.3
GCTGTCCTTTGTTCAAACCAGAGCTGATCTACCAGTTGGATCACAGACAGGAGCTATGGATGGCTACAAAAGACCTCTCCCAAAGCTCCTATCCAG
>ENST00000322487.4
GTATATGTCCTCATTTTGCTCAAGACATTTGGCCAGAGCAGGGCGTGGAAGATTCTTTTCAAAAAGTAATACTAAGAAGATTTGAAAAATGTGGACATGAGAATTTACAGTTAAGAAAAGGTTGTAAAAGTGTGGATGAGTGTAAGGTACACAAAGAAGGTTATAATGGACTTAACCAGTGTTTCACAACTACCCAGGGCAAAGCTTCTCAATGTGGTAAATATTTGAAAGTCTTTTATAAATTTATAAATTTAAACAGATATAAGATAAGACATACTAGAAAGAAACCTTTCAAATGTAAAAATTGTGTCAAATCATTTTGCATGTTTTCACACAAAACCCAGCATAAAAGCATATATACTACAGAGAAGTCCTACAAATGTAAAGAATGTGGAAAAACCTTTAATTGGTCCTCAACCCTTACTAATCATAAGAAAACTCATACTGAAGAAAAGCCCTACAAATGTGAAGAATATGGCAAAGCTTTTAATCAATCCTCAAATTATACTACACATAAGGTAACTCATACTGGAGAGAAGCCTTACAAGTGTGAAGAATGTGGCAAAGCATTTAGCCAATCCTCAACACTAACCATACATAAGAGGATACATACTGGAGAGAAACCCTGCAAATGTGAAGAATGTGGCAAAGCATTTAGCCAACCCTCAGCACTAACCATACATAAGAGGATGCACATTGGAGAGAAACCCTACAAATGTGAAGAATGTGGCAAAGCATTTGTTTGGTCCTCAACCCTAACTAGACATAAGAGGCTGCACAGTGGAGAGAAACCCTACAAATGTGAAGAATGTGCCAAAGCTTTTAGCCAATTCGGACACCTTACTACACATAGGATAATTCATACTGGAGAGAAACCCTACAAATGTGAAGAATGTGGCAAAGCATTTATATGGCCCTCAACCCTAACTAAACATAAGAGGATTCACACTGGAGAGAAACCCTACAAATGTGAAGAATGTGGCAAAGCTTTTCATCGATCCTCAAATCTTACTAAACATAAGATAATTCATACTGGAGAGAAACCTTACAAGTGTGAAGAATGCGGCAAAGCGTTTATATGGTCCTCAAACCTTACTGAACATAAGAAAATTCATACTAGAGAGAAACCCTACAAATGTGAAGAATGTAGTAAAGCATTTAGCCGATCCTCAGCCCTAACTACACATAAGAGGATGCACACTGGAGAGAAACCCTACAAATGTGAAGAATGTGGCAAAGCTTTTAGCCAGTCCTCAACCCTTACTGCACATAAGATAATTCATACTGGAGAGAAACCCTACAAATGTGAAGAATGTGGCAAAGCATTTATATTGTCCTCGACCCTATCTAAACATAAGAGGATTCACACTGGAGAGAAACCCTACAAATGTGAAGAATGTGGCAAAACTTTTAATCAATCCTCAAATCTTAGTACACATAAGATAATTCATACTGGAGAGAAACCTTACAAGTGTGAAGAATGTGGAAAAGCGTTTAATCGATCCTCAAATCTTAGTACGCATAAGATAATTCATACTGGAGAGAAACCTTACAAGTGTGACGAATGTGGCAAATCATTTATCTGGTCCTCAACCCTTTTTAAGCATAAG
>ENST00000322536.3
GTTTGCAAGAAGCTCAGTACCGTTTGGTGACTGAGATACAGAAGCAGACCATTGGATTGGCTTTGCAAGGTAAAGATGTACTTGGAGCGGCCAAAACTGGATCTGGCAAGACTCTGGCTTTTCTTGTTCCA
>ENST00000322940.2
ATGTCAAAGGAAAATTTTGTGAGGACCACTGTATACTACAGCACTCTAACCG
>ENST00000322954.16
TGTACTTCCCCAGGTATACCAGCCCATATGCAAAGCAGATCTATGTTAAGACCTCTGGAACTATCTTTACCCAGTCAAACGTCATACTCTGAAAATGAAATTTTAAAGAAAGAGTTAGAAGCAATGCGAACTTTCTGTGAGTCAGCAAAACAAGACCGACTGAAGCTCCAAAATGAACTGGCACACAAAGTGGCAGAATGCAAAGCTTTAGCATTAGAATGTGAAAGGGTCAAGGAGGATTCAGATGAACAGATAAAGCAATTAGAAGATGCATTAAAAGATGTGCAGAAGAGGATGTATGAGTCAGAAGGTAAAGTTAAACAAATGCAGACCCATTTTCTTGCCCTTAAAGAACACTTAACAAGTGAAGCAGCCTCAGGGAATCACAGACTAACCGAGGAACTGAAGGATCAGTTGAAAGACTTGAAAGTAAAATATGAAGGTGCTTCAGCAGAAGTGGGGAAATTAAGAAACCAAATCAAACAAAATGAGATGATAGTAGAAGAGTTTAAGAGGGATGAAGGCAAGCTGATAGAAGAAAATAAGCGATTACAGAAGGAACTTAGTATGTGTGAAATGGAGCGAGAGAAGAAAGGAAGAAAGGTCACAGAGATGGAAGGCCAGGCAAAAGAATTGTCAGCGAAGTTGGCCCTTTCCATTCCAGCTGAAAAATTTGAAAACATGAAGAGCTCATTATCAAATGAAGTGAATGAGAAAGCAAAAAAATTAGTAGAAATGGAAAGAGAACATGAAAAATCACTTAGTGAAATTAGACAGTTAAAGAGAGAACTTGAGAATGTTAAGGCCAAGCTTGCTCAGCACGTCAAACCAGAGGAACATGAACAGGTTAAGAGCAGATTAGAACAGAAATCAGGAGAACTTGGGAAGAAGATCACTGAGTTAACATTGAAAAATCAGACACTACAAAAGGAAATTGAAAAAGTTTATTTGGATAATAAGCTCCTCAAGGAGCAAGCACATAACTTAACAATTGAAATGAAAAATCATTATGTTCCTTTAAAAGTAAGTGAAGACATGAAAAAGTCACATGATGCAATTATTGATGATCTTAATAGAAAGCTTTTAGATGTAACACAAAAATATACAGAAAAGAAGTTGGAAATGGAGAAATTGCTACTGGAAAATGACAGCTTAAGTAAGGATGTAAGCCGCCTAGAAACTGTGTTTGTACCTCCTGAGAAACATGAAAAAGAGATAATAGCTCTGAAATCCAATATTGTTGAACTTAAGAAACAGCTGTCTGAACTTAAGAAAAAATGTGGTGAAGACCAGGAGAAAATACACGCTCTCACATCTGAAAACACTAACTTGAAGAAGATGATGAGTAATCAGTATGTGCCAGTTAAAACCCATGAAGAGGTTAAAATGACACTGAATGACACGTTAGCCAAAACTAACAGAGAATTATTAGATGTGAAGAAAAAATTTGAAGATATAAATCAGGAATTTGTAAAAATAAAAGATAAGAATGAAATATTAAAAAGAAACCTGGAAAACACTCAGAACCAAATAAAAGCTGAGTACATCAGCCTGGCAGAGCACGAGGCAAAGATGAGCTCGCTAAGTCAGAGCATGAGAAAGGTGCAGGATAGTAATGCTGAAATCTTGGCCAACTACAGAAAAGGCCAAGAAGAGATTGTGACACTGCATGCCGAAATTAAAGCCCAGAAGAAGGAGCTCGACACAATACAAGAATGCATTAAGGTAAAATACGCCCCAATTGTCAGCTTTGAGGAGTGCGAGAGAAAATTTAAAGCAACAGAGAAAGAACTAAAAGACCAGTTATCAGAGCAGACACAAAAGTATAGTGTCAGTGAAGAAGAAGTCAAGAAAAACAAGCAAGAGAATGACAAGTTAAAGAAGGAGATTTTTACCCTTCAGAAAGATTTGAGAGATAAGACAGTTCTCATTGAGAAGTCTCATGAAATGGAAAGAGCATTAAGCAGAAAAACAGACGAGCTAAACAAACAGTTAAAAGACTTGTCACAGAAATACACGGAAGTAAAGAATGTGAAAGAGAAGCTAGTAGAAGAAAATGCCAAACAGACTTCTGAGATACTTGCAGTGCAAAATCTTTTGCAAAAACAACATGTTCCATTGGAACAGGTTGAGGCTCTGAAAAAATCTCTTAATGGCACAATTGAAAATCTAAAGGAAGAACTGAAGAGTATGCAAAGGTGTTACGAGAAAGAGCAGCAGACAGTGACCAAACTGCATCAATTGTTGGAGAATCAAAAGAACTCTTCTGTACCCCTGGCAGAGCATTTGCAGATTAAAGAAGCATTTGAGAAAGAAGTTGGAATCATAAAAGCCAGCTTGAGAGAAAAGGAAGAAGAAAGCCAAAACAAAATGGAAGAAGTCTCCAAACTTCAGTCGGAGGTTCAGAATACTAAACAAGCATTAAAAAAATTAGAGACTAGAGAGGTAGTTGACTTGTCTAAATATAAAGCAACAAAAAGTGATTTGGAGACACAGATTTCTAGCTTAAATGAAAAATTGGCCAATCTGAATAGAAAGTATGAGGAAGTATGTGAGGAAGTTTTGCATGCCAAAAAGAAGGAAATATCTGCAAAAGATGAGAAGGAATTACTGCATTTCAGCATTGAGCAAGAAATTAAGGATCAGAAGGAACGATGTGATAAGTCCTTAACAACAATCACAGAGTTACAAAGAAGAATACAAGAATCTGCTAAACAAATAGAAGCAAAAGATAATAAG
>ENST00000323348.10
GTTCAGGGTCGGAGGGAGAAGATGGCTTTCAGGTAGAGTTGGAGCTAGTGGAGTTGACTGTGGGGACTCTGGATCTTTGTGAGTCTGAAGTATTGCCCAAGCGGAGGAGGAGAAAAAGGAATAAGAAGGAGAAAAGCCGAGACCAGGAGGCTGGGGCACATCGGACTCTTCTCCAGCAAACTCAAGAAGAGGAGCCTTCCACACAGTCATCCCAGGCAGTTGCTGCCCCCTTGGGCCCTTTGCTGGATGAGGCCAAAGCCCCTGGTCAGCCAGAGCTCTGGAATGCACTGCTTGCTGCTTGCCGAGCTGGAGATGTTGGAGTGCTAAAGCTGCAGCTAGCTCCCAGCCCTGCAGACCCTAGAGTTCTGTCTCTGCTCAGTGCCCCCTTGGGCTCCGGTGGCTTTACTCTCCTGCATGCAGCAGCTGCAGCTGGAAGAGGCTCAGTGGTTCGTCTGCTGCTGGAAGCAGGTGCTGACCCCACTGTGCA
>ENST00000324096.5
ATCCGGGACATCCTGGCCACCACGCCCCCACCTGTGCAGCCGCCCATACTCACCATCACCTGCCCCACCTTCGGTGACTGGGCTCAGCTGGCACCCGCTGTGCCTGGCCTTCAGGGGGCGCTCCGGCTCCAGCTGCGGCTGAACCCCCCGGCGCAGCTGCCCAACTCTGAGGGCCTGTGCGAATTCCTGGAGTACGTGGCTGAGTCTCTGGAGCCACCGTCCCCCTTCGAGCTGCTGGAGCCCCCGACCTCCGGGGGCTTCCTCAGGCTGGGCCGGCCCTGCTGCTACATCTTCCCTGGAGGCCTCGGGGATGCCGCCTTCTTCGCCGTCAATGGCTTCACTGTGCTGGTCAACGGTGGCTCAAACCCCAAGTCCAGTTTCTGGAAGCTGGTGCGGCACCTGGACCGCGTGGATGCCGTGCTGGTGACCCACCCTGGCGCCGACAGCCTCCCCGGCCTCAACAGCCTGCTGCGGCGCAAACTGGCGGAGCGCTCCGAGGTGGCTGCTGGTGGGGGCTCCTGGGACGACAGGCTGCGCAGGCTCATCTCCCCCAACCTGGGGGTCGTGTTCTTCAACGCCTGCGAGGCCGCGTCGCGGCTGGCGCGCGGCGAGGATGAGGCGGAGCTGGCGCTGAGCCTCCTGGCGCAGCTGGGCATCACGCCTCTGCCACTCAGCCGCGGCCCCGTGCCAGCCAAACCCACCGTGCTCTTCGAGAAGATGGGCGTGGGCCGGCTGGACATGTATGTGCTGCACCCGCCCTCCGCCGGCGCCGAGCGCACGCTGGCCTCTGTGTGCGCCCTGCTGGTGTGGCACCCCGCCGGCCCCGGCGAGAAGGTGGTGCGCGTGCTGTTCCCCGGTTGCACCCCGCCCGCCTGCCTCCTGGACGGCCTGGTCCGCCTGCAGCACTTGAGGTTCCTGCGAGAGCCCGTGGTGACGCCCCAGGACCTGGAGGGGCCGGGGCGAGCCGAGAGCAAAGAGAGCGTGGGCTCCCGGGACAGCTCGAAGAGAGAGGGCCTCCTGGCCACCCACCCTAGACCTGGCCAGGAGCGCCCTGGGGTGGCCCGCAAGGAGCCAGCACGGGCTGAGGCCCCACGCAAGACTGAGAAAGAAGCCAAGACCCCCCGGGAGTTGAAGAAAGACCCCAAACCGAGTGTCTCCCGGACCCAGCCGCGGGAGGTGCGCCGGGCAGCCTCTTCTGTGCCCAACCTCAAGAAGACGAATGCCCAGGCGGCACCCAAGCCCCGCAAAGCGCCCAGCACGTCCCACTCTGGCTTCCCGCCGGTGGCAAATGGACCCCGCAGCCCGCCCAGCCTCCGATGTGGAGAAGCCAGCCCCCCCAGTGCAGCCTGCGGCTCTCCGGCCTCCCAGCTGGTGGCCACGCCCAGCCTGGAGCTGGGGCCGATCCCAGCCGGGGAGGAGAAGGCACTGGAGCTGCCTTTGGCCGCCAGCTCAATCCCAAGGCCACGCACACCCTCCCCTGAGTCCCACCGGAGCCCCGCAGAGGGCAGCGAGCGGCTGTCGCTGAGCCCACTGCGGGGCGGGGAGGCCGGGCCAGACGCCTCACCCACAGTGACCACACCCACGGTGACCACGCCCTCACTACCCGCAGAGGTGGGCTCCCCGCACTCGACCGAGGTGGACGAGTCCCTGTCGGTGTCCTTTGAGCAGGTGCTGCCGCCATCCGCCCCCACCAGTGAGGCTGGGCTGAGCCTCCCGCTGCGTGGCCCCCGGGCGCGGCGCTCGGCTTCCCCACACGATGTGGACCTGTGCCTGGTGTCACCCTGTGAATTTGAGCATCGCAAGGCGGTGCCAATGGCACCGGCACCTGCGTCCCCCGGCAGCTCGAATGACAGCAGTGCCCGGTCACAGGAACGGGCAGGTGGGCTGGGGGCCGAGGAGACGCCACCCACATCGGTCAGCGAGTCCCTGCCCACCCTGTCTGACTCGGATCCCGTGCCCCTGGCCCCCGGTGCGGCAGACTCAGACGAAGACACAGAGGGCTTTGGAGTCCCTCGCCACGACCCTTTGCCTGACCCCCTCAAGGTCCCCCCACCACTGCCTGACCCATCCAGCATCTGCATGGTGGACCCCGAGATGCTGCCCCCCAAGACAGCACGGCAAACGGAGAACGTCAGCCGCACCCGGAAGCCCCTGGCCCGCCCCAACTCACGCGCTGCCGCCCCCAAAGCCACTCCAGTGGCTGCTGCCAAAACCAAGGGGCTTGCTGGTGGGGACCGTGCCAGCCGACCACTCAGTGCCCGGAGTGAGCCCAGTGAGAAGGGAGGCCGGGCACCCCTGTCCAGAAAGTCCTCAACCCCCAAGACTGCCACTCGAGGCCCGTCGG
>ENST00000324852.6
GTCCCGCCAGCACCCTCCCCACAGCCACTCCAGCTGCTGGGGAGCTCACCATGAGATCCTATGGAACAGCGTCTCCAGTGGCCAACAGATGGACCCCAGGAACCACCCAGACCTTAGGACAGGGGACAGCATGGGACACAGTTGCTTCCACTCCAGGAACCAGCAAGACTACAGCTTCAGCTGAGGGAAGACGAACCCCAGGAGCAACCAGGCCAGCAGCTCCAGGGACAGGCAGCTGGGCAGAGGGTTCTGTCAAAGCACCTGCTCCGATTCCAGAGAGTCCACCTTCAAAGAGCAGAAGCATGTCCAATACAACAGAAGGTGTTTGGGAGGGCACCAGAAGCTCGGTGACAAACAGGGCTAGAGCCAGCAAGGACAGGAGGGAGATGACAACTACCAAGGCTGATAGGCCAAGGGAGGACATAGAGGGGGTCAGGATAGCTCTTGATGCAGCCAAAAAGGTCCTAGGAACCATTGGGCCACCAGCTCTGGTCTCAGAAACTTTGGCCTGGGAAATCCTCCCACAAGCAACGCCAGTTTCTAAGCAACAATCTCAGGGTTCCATTGGAGAAACAACTCCAGCTGCAGGCATGTGGACCTTGGGAACTCCAGCTGCAGATGTGTGGATCTTGGGAACTCCAGCTGCAGATGTGTGGACCAGCATGGAGGCAGCATCTGGGGAAGGAAGCGCTGCAGGGGACCTAGATGCTGCCACTGGAGACAGAGGTCCCCAAGCAACACTGAGCCAGACCCCGGCAGTAGGACCCTGGGGACCCCCTGGCAAGGAGTCCTCCGTGAAGCG
>ENST00000325083.11
GAAGTTAAATGAAGTTCGAAAGAGATTGAATGAGCTAAGAGAATTAGTTCATTATTATGAACAAACGTCAGACATGATGACAGATGCTGTGAATGAAAACAGGAAAGATGAAGAAACTGAAGAGTCAGAATATGATTCTGAGCATGAAAATTCCGAGCCTGTTACTAACATTCG
>ENST00000325083.24
GGTATGAAAGTGCCAGTATGTCTAGCACATGTGAACCTTGCAAAAGTAGGAACAGACATTCAGCCCAGACTGAAGAGCCTGTTCAAGCAAAAGTATTCAGCAGAAAGAATCATGAGCAACTGGAAAAAATAATAAAATGTAATAGGTCTACAGAAATATCTTCAG
>ENST00000325542.2
AACAGCTTTGCTGAGCCATCAAGGTCTAATGGAAGCATGGTTCGGCATTCTTCATCTCCATATGTAGTATATCCTTCGGATAAGCCTTTCCTTAATAGTGATCTACGACGCTCCCCAAGTAAGCCTACACTTGCCTATCCAGAAAGCAACAGCAGAG
>ENST00000327044.7
GATGCTGCAGCCGTCCAGCAGCCCGCTCTGGGGGAAGCTTCGTGTGGACATCAAGGCTTACCTGGGCTCGGCCATACAG
>ENST00000327535.4
TGGAGCCGGCCCCACCTGTCCTGGTGCTCACCCAGACGGAGGAGATCCTGAGTGCCAATGCCACGTACCAGCTGCCCCCCTGCATGCCCCCACTGGATCTGAAGTATGAGGTGGCATTCTGGAAGGAGGGGGCCGGAAACAAG
>ENST00000327678.11
AGCAGTCCACGGATATTTTGATTCAAGACAGAATTACTCTGAGAAGGAGTCCCTGTCGTTCATGATAGACACGATGAAATCCACCCTCAAAGAG
>ENST00000327681.14
AGTCAACTAATTCATGACCGAAAATGTATTAGAAAATTGTCATCTGGAGAAACTGTCACATACCAGAAAAATGAAAACCTTGAAATGAATGGGGATTCTTTAATGTTTGCCAGCCTCATGAATTCTGAGTCACGTCTGAATGAAAGCCCTACTGATGACAGTGAAAAAGAAGCCAGCCATTCTGAAAGCAATGTTGATGCTGACAGTGAGCCTTCAGAATCTGAAAGTGCTTCAAAGCAGACTGGGCTGTTCAGATCCAGTAGTGGATCCGGTGTGCAGCCAGATGGACCCCTTTACCCTCTGTCAGCAGGTAAACTGCTGTACACCAAGGAGACTGACAGTGGTGATAAGGAAATGGCAGAAGCTATTTCTGAACTTCGTTTGAGCAGCACTGTAACTGGAGATCAAGATTTTGACAGAGAAAATCAGCCACTAAATATTTCAAATAATTTATGTTTTTTAGAGGGGAAGCATTTGAGGTCTTATAGTCCCCAAAATGCTTTTCAGACCCTTTCTCAGAGCTATATAACTACTTCTAAAGAATGTTCAATTCAGTCCTGTCTCTACCAGTTTACATCTATGGAATTACTAATGGGGAATAATAAGCTTCTATGTGAGAATTGTACTAAAAACAAACAGAAGTACCAAGAAGAAACCAGTTTTGCAG
>ENST00000327681.17
AATGCAAGTGTGGGAGATAAAGTTCTCTACGGTCTCTATGGCATAGTGGAACATAGTGGCTCGATGAGAGAAGGCCACTACACTGCTTATGTGAAAGTGAGAACACCCTCCAGGAAATTATCGGAACATAACACTAAAAAGAAAAATGTGCCTG
>ENST00000327681.7
AACTTGGCACAGACTTATACTCTTACTGATCTGATGAATGAGATCAAAGAAAGTAGTACAAAACTCAAGATTTTTCCTTCCTCAGACTCTCAGCTG
>ENST00000327681.9
GGCACCTCGATTTAAAGATTTCCAGCAACAGGACAGTCAGGAGCTTCTTCATTATCTTCTGGATGCAGTGAGGACAGAAGAAACAAAG
>ENST00000328114.10
GTTCCACATCAACCTGTGCTCTGGGAGCCACATCGCCTTCCACATGAACCCCCGTTTTGATGAGAATGCTGTGGTCCGTAACACCCAGATCAACAACTCTTGGGGGTCTGAGGAGCGAAGTCTGCCCCGAAAAATGCCCTTCGTCCGAGGCCAGAGCTTCTCG
>ENST00000328867.14
GGCCCCTACCTGCCCCTGGAGCTGGGGTTGGAGCAGCTGTTTCAGGAGCTGGCTGGAGAG
>ENST00000329197.7
GGAGGTGCGGCAGAAGGTCCAGCTCACCATTGCTGAGGCTTTTGGCATCAGCGCATCCTCGCTGCATCTGACCAAGCCCACCTTCTTCTCCCGCATAAACAGCACGGAAGCGCGGACGGCGCACGACGAGTACTGGCATGCGCACGTGGACAAG
>ENST00000329245.11
CCGAGGACAGCATAGCAGCTAAGATCTTATCCTACAACCGAGCCAACCGAGTCGTGGCCATTCTCTGCAACCATCAGCGAGCAACCCCCAGTACGTTCGAGAAGTCGATGCAGAATCTCCAGACGAAG
>ENST00000329245.13
TGTCCTGGAGAAGAAGAGGCGGCTCCTGGAGAAGCTGCAGGAGCAGCTGGCGCAGCTGAGTGTGCAGGCCACGGACAAGGAGGAGAACAAGCAGGTGGCCCTGGGCACGTCCAAGCTCAACTACCTGGACCCCAGGATCAGCATTGCCTG
>ENST00000331079.7
ACAATTTGCTCAGGATTTTGTGATGCACACAGATGTCAGAACCTGCTCGTCATCTACTAGTGTCATTGCGGACCTCCAGGAGGATGAGGATGGTGTTTATTTCAGCTCATACGGGCATTATGGGATACATGAAGAAATGCTAAAG
>ENST00000331493.10
CATTCCAGGATGCCTTGAAGATTTTCTGTAGGATAAAAGGTGGTCGAGTTTCAACTGATGACGTGTTTGCTGTTTTGGATAGCATGGGTATCCCTATAAACCGTGAAATTTTAGAAGAAGTGACAAAACATACCTATATTGACA
>ENST00000331493.12
CAATTACAGAAGGATCACCTTTGAATGAAATTACTTCAGACAGAAAGTTATCAAGTGTAGCAGGATGCTATCTAAAATATAAGAAGAAAAATAGTTTGTCTTCCAAACTCCCTGAACCTTCAATATCCAAAAAGTTAAATAAAAAAAGCAACCAATATTATAGCAAAATTATGGAGAATGATGACCTTGAATCTAAAAGACCAAAAAATACTTGGCAAATAAGAAAATTTCTGGGTGGGGTTGGCAGCAGTAATGTAGGAGTCCAAGAACCATATTCAAAGAATGGCATAAACTTTAAAAAACATTCAGAGAAGGGTGAAATTCATGACTCAAAGTCTAAACCACAAAGCTTGAAGAGTAGTACAAGCCTCAGTAAGTCTCTGGATAAAAGTGATATTTCTAGTATCCCAAAACTTCAGAAGCCAGCTGTAAGAAAGCATTCCAGTCTCCAAAAACAGGTTTCGTCTACGGAAAAAACTGCAATTAGTACTCTGG
>ENST00000331493.15
CGTTGCCTGGTGTCATTAAAGCCATTGATAAAATTAAAGATAAAAATGTGGATTATGAGGATCTAAATACTTGTCTTCAAAATTTTGGTATTTACCTTTCTAAGCCAGAATTTAAGAAGATCACAGAACTGACTGAAGCTGGTG
>ENST00000331493.5
GCAGAGGAAAATATTGACTTATTAGATGATGGCTCTAATTCTTTTGCAACTGACTTGTCATCAGGAACTATTAACCACAAGAAATACATCAAGTTTTCTAAAACAATAGAGAAGGAAATTTCACCGGAAATTAGGAGTTTGAGCCCAGAATATAAAAAAAT
>ENST00000331493.9
CACTTCATAAAGCCTGTAAAATTTTTAGTAAAATTCGAAGTGGTAAGATTTATGTGAATGATCTTCCAGTGATCCTTTGCATCTTGAGAATTTCTATAAGTGATTTAGAAATGCGACAGGCACTAAAGACTGTTGATATTGATG
>ENST00000332826.5
TCTCAGAATCCGAATCGTGAACTTCGTTGTCATGAACAACAAGACCTCGGCTGGTG
>ENST00000333003.5
GACGTCATTATGGAGCAGTAACTTGTGAAGGCTGCAAAGGATTTTTTAAAAGAAGCATCCGAAAAAATTTAGTATATTCATGTCGAGGATCAAAGGATTGTATTATTAATAAGCACCACCGAAACCGCTGTCAATACTGCAGGTTACAGAGATGTATTGCGTTTGGAATGAAGCAAGACT
>ENST00000333213.10
GCTGTTGGAGAAGTCTGGGGGCTTGGAAATCATCTTTGATGTTTACCAGGCCGACGCTGTGGCCACATTCCGAAAGAATAACCCTGGCAAACCCTATGCCCGGATGTGCATTAGTGG
>ENST00000333486.21
AGCAAGCGAATTGTGGGCCAGATTATCCCAGCCATTGCCACCACTACAGCAGCTGTGGCAGGCCTGTTGGGCCTGGAGCTGTATAAGGTGGTGAGTGGGCCACGGCCTCGTAGTGCCTTTCGCCACAGCTACCTACATCTGGCTGAAAACTACCTCATCCGCTATATGCCTTTTGCCCCAGCCATCCAGACG
>ENST00000333845.3
TCAGGGAGTCTGCTCCAAGCAGACACTGGTGGTCCCGCTCCACTACAACGAGTCCTACAGCCAACCAGTGTACAAGCCCTACCTGACCTTGTGCGCTGGGAGGCGCATCTGCAGCACTTACAG
>ENST00000334133.5
ATCCAGGAGGCTGCAAGCCAGGGCCTGAAATTCGTTGGTGTTATACCTCAGTACCATTCCTCTGTGAACTCGGCAGGCAGCAGTGCTCCGGTGTCTACTGCCAACAGCACCGAGGATGCCAGAGATGCAAAAAACGCACGTGGGGATCACGCGTCACTGGAGAATGAGAAACCGGGGACTGGGGATGTGTGCAGTGCTCCGGCTGGGAGAAACCAAAGCCCAGAGCCCAGCTCAGGCCCCAGAGGGGAGGTGCCCCTCGCCAAGCAGCCCAGCTCACCCTCCGGAGAGGGAGATGGTGGAGAACTTTCACCACAGGGGGTGAGCAAGACACTGGATGGACCGGAGAGCAACCCCTTGGAGGTGCATGAAGAGCCACTCTCAGGGA
>ENST00000334636.4
GACAAGTTCAGAAAGAGATTGATTTAATTATGGGCCCTAATGGGAAGCCTTCTTGGGACGACAAATGCAAAATGCCTTATACTGAGGCAGTTTTGCATGAAGTTTTAAGATTCTGTAATATAGTTCCATTAGGGATTTTCCATGCAACCTCTGAAGATGCAGTTGTACGTGGTTATTCCATTCCTAAAGGCACAACAGTAATTACAAATCTTTATTCTGTACACTTTGATGAAAAGTACTGGAGAGACCCAGAAGTGTTCCATCCTGAGCGATTTCTGGACAGCAGTGGATATTTTGCCAAGAAGGAAGCTTTGGTTCCTTTTTCCCTAG
>ENST00000334705.7
ATATGCACTTTGCCTGAGAAATGCGCTGTTGATAAGATCATCGATTCAGGCCCTCAACTCTCTGGATCACTAGATTACAATGTAGTACATA
>ENST00000335754.9
GACATCTCTGGGCTTCAGGACCATGAGTTTCAGATTCGACATCCTGATTCTCCTGCCCTGCTTTACCAGTTTCGATTAGGAGATGAAAAACTGCAG
>ENST00000335791.4
CCGCTGGTCCGCGAGCCCTGCCGCAGCTGTGCCGTGGTGTCCAGCTCCGGCCAAATGCTGGGCTCAGGCCTGGGTGCTGAGATCGACAGTGCCGAGTGCGTGTTCCGCATGAACCAGGCGCCCACCGTGGGCTTTGAGGCGGATGTGGGCCAGCGCAGCACCCTGCGTGTCGTCTCACACACAAGCGTGCCGCTGCTGCTGCGCAACTATTCACACTACTTCCAGAAGGCCCGAGACACGCTCTACATGGTGTGGGGCCAGGGCAGGCACATGGACCGGGTGCTCGGCGGCCGCACCTACCGCACGCTGCTGCAGCTCACCAGGATGTACCCCGGCCTGCAGGTGTACACCTTCACGGAGCGCATGATGGCCTACTGCGACCAGATCTTCCAGGACGAGACGGGCAAGAACCG
>ENST00000337090.13
GCAAAAGAGATTTCACTAGCAGACCTCCAGGAGAATTATATTGAGGCATTAAATAAATTAGTGTCTGAAAATCAACAACTACAGAAAGATTTGATGAATACCAAATCTCAGCTGGAGATTTCTACTCAGATGTGCAAAAAACAAAATGACAGGATCTTTAAACCAACACACAGCAGAACAACTGAGTTCAAGAATACAGAGTTCAA
>ENST00000337425.3
CCAAGTGGGAGAAGCCCTTTCACCCTGAATATACAAGAAAGAACTTCCCATTCCTGGTGGGCGAGCAGGTCACTGTGCATGTCCCCATGATGCACCAGAAAGAGCAGTTCGCTTTTGGGGTGGATACAGAGCTGAACTGCTTTGTGCTGCAGATGGATTACAAGGGAGATGCCGTGGCCTTCTTTGTCCTCCCTAGCAAGGGCAAGATGAGGCAACTGGAACAGGCCTTGTCAGCCAGAACACTGAGAAAGTGGAGCCACTCACTCCAGAAAAG
>ENST00000338034.16
AGAAAAGAAGTCAGTACCCAGAAATCATCTTCCTTGGAACAGGGTCTGCCATCCCGATGAAGATTCGAAATGTCAGTGCCACACTTGTCAACATAAG
>ENST00000338382.7
GTAAAAGATTTGATACAGACAACAGAGGCGATGATGTTTATTGAGGAAGTATGTTTAAGCCTTTTGCGTCATCCTGTTTTCTGGAAAATTCAGCTTACCCAGATGAGTCTTCAGCTGCTGTGTGTCAGTGAAGTCAGCTTAAAGATAACTGGTGAATGTTCATCTTCAATTCACCTTTTAGAGCACAGTGTTGAACTTCTGAAGGAG
>ENST00000338728.8
GTTGCAGCAGATCCTTGAGTTTTGAACCTGACGGGCAAATCAGAGCTTCTTCCTCATGGCAGTCGGTCAATGAGAGTGGAGACCAAGTTCACTGGTCTCCTGGCCAAGCCCGACTTCAGGACCAAGGCCCATCATGGGCTTCGGGCGACAGTAGCAACAACCACAAACCACGAGAGTGGCTGGAGATCGATTTGGGGGAGAAAAAGAAAATAACAG
>ENST00000338961.4
GCAGCCCCTGGAAGAGATCATCACCTACTACCCAGCCATGAAGGCTGTGAACGAGCAGGGCAAGGAGGTGACCGAGTTCGGCAATAAGTACTGGCTCATGCTCAACGAGAAGGAGGCCCAGCAAGTGTATGGTGGGAAGGAGGCCAGGAC
>ENST00000339105.6
GTGCAACAAGTAGTAAAGAAACCCTGGATATTCTCTACGCCCGGCAAAAGATTGTTGTCATAGCGAAAGCCTTTGGTCTCCAAGCCATAGATCTGGTGTACATTGACTTTCGAGATGGAGCTGGGCTGCTTAGACAGTCACGAGAAGGAGCCGCCATGGGCTTCACTG
>ENST00000339859.21
GCTACACCTTGCCGAGGCCTCAGCAGGGAGTGTGGGGAGGATGAGCAGTACAGTGCAGAGAATTTACGTCGCATCTCACGCAGTCTCAGTGGCACCGTTGTCTCAGAGAGGGAGGAAGCTCCGGTTTCTTCCCACAGTTTT
>ENST00000339987.5
ACAGCGGTCTCGGGCCCCGGGCCCGGCCAGATGGTGGCACCGGTAACCGGGTACAGCCTGGGCGTGCGGCGAGCTGAGATCAAGCCCGGGGTGCGCGAGATCCACCTGTGCAAGGACGAGCGCGGCAAGACCGGGCTGAGGCTGCGGAAGGTCGACCAG
>ENST00000340291.3
AGAGCCACCAACCACCTGGATCAAGTCCCAAGCATGCAGGATGGCTCTGAGAGTTTTTTCTTCCGACACGGACACCGGGGACTGCTGACTATGCAACTAAAGTCACCCATGCCCTCCAGCACCACCCAGAAAGACTCGTACCAGCCACCAGGAAACGTCTATTGGCCACTTCGAG
>ENST00000340612.5
CATCCATCATCTGGAGAAAAACTAAAATACAACCAGCAAGGGGAAGTACAACAACTTCACCAGAATTTGCACCGGCTCCAGATTCTATGCAACTCAGCTGAAAATGAGCTTCGATATGAACGAGGGCAGAACTTGGACTTAAAGCAACATAATAGCTTACTTCAGGAAGAAAACATTAAG
>ENST00000341119.8
TTGGTGCAGTAACTGTGATAAGTCCACTAGAATTGATTAGAACCAAGATGCAGTCCAAGAAGTTTTCTTACGTGGAACTGCATCGATTTGTCAGCAAGAAAGTATCTGAAGATGGTTGGATTTCCCTTTGGAGGGGCTGGGCTCCTACTGTTCTTAGAGATGTACCTTTCTCAG
>ENST00000341861.19
ACCAAATCGTTTACTGCTCTTACATGGTTTCCTGGATGAGAATGTCCATTTTGCACATACCAGTATATTACTGAGTTTTTTAGTGAGGGCTGGAAAGCCATATGATTTACAG
>ENST00000341949.4
TGACTGAGGATCTCCTCTCTGTGCTGGCTGAGCTGCAAGAGGCTCTATGGCATTGGCCCGAGGACAGCCACCCAGGCCTG
>ENST00000342081.2
GATATCCTCAGACCATCTCAAAAAGGAGGAAAAGATGACTATGATGGCTCACCAGTACCCCTCTTGGATCTTCATTAATGAGAAGACATTCATAACCAG
>ENST00000342444.4
TCTCATTCACTTGAACACATCAAACGACTGTGGGTTCCAGAAGATAACTTTGGATTGTCAGAATATTTATACTTGGAAGTCCAG
>ENST00000342444.6
TAATCACTGGCCAGCATCGAAATGGTGTAATTTCAGCCCGAACACGGATTGATGTTCTTTTGGACACTTTTCGAAGAAAGCAGCCCTTCACTCACTTCCTTGCCTTTTTCCTCAATGAAGTTGAGGTTCAGGAAGGATTCCTGAGATTCCAGGAGGAAGTACTGGCGAAGTGCTCCATG
>ENST00000344862.3
CTTTTACCCTACGAAAGGAAAACCTGGAAATGTTTGAAGCGATTGGTTTTTTAGCTATCAAACTTGGTGTTATTCCTTCGGATTTTAGTTATGCAGGCCTTAAAGACAAGAAAGCCATCACCTATCAAGCAATGGTTGTTAGAAAAGTGACTCCAGAGAG
>ENST00000345530.19
GATCCAGAACATCCAAACAAGGATTACCTAATTAACTTTGAGATTCGGTCTCTGCGAGATAGCCGAGCACTGATTGAGAAGGTTGGAATTAAAGATGCATCTCAGTTCATAGAGGACAATCCACACCCCCGACTTTG
>ENST00000345635.8
TGTGGCCAAGAGCCTGGGTGCCAAGACGGTGGCCGCTCGGGCCCTGGAGTGCATGCAGGTGTGCAAGATTCACTCTGAAGTGGTGGAGGACACCGAGGCTGTGAGCGCTGTGCAGCAGCTCCTGG
>ENST00000347755.11
GTACTGGCTCTGGTACACCACCAAGAACTGTGTGGGAGGCCTGGCTCGGAAGGCCTGGGAGCGGCTGCGGCTGCACCGTGTGAACCTCATCGCTCTGCAGCGGCGCCGGGACCCTGAGCAGGTCCTGCTGCAGTGCCTGCCCCGAAACAAG
>ENST00000348581.12
GAATCTGATTGCAATATTAAGTTACTTGACAGTCAAAGTGACCAGACCTCCAAGCTACGTTTATCTCATTTCTCAAAAAAAGACACACCTCTAAGGAACAAG
>ENST00000349458.3
GAAAAGCTCCAGAAAGCTGTGACAAAACTGAAGCAACTTGAAGACAGATGTACGGAGCAGAAGCTGTCCACAGCAATGCGAATAACTAAATGGAAA
>ENST00000349693.4
CTTCTACTTTTGCTCAAGCACGAGCTGCTGAAATCAGTGCTATGTTAAAAGCTGTGACCCAGAAGTCTTCGAATTCACTGGTTTTTCAGACTCTGCCACGGCACATGCGACGAAGAGCCATGAGCCACAACGTCAAACGCCTTCCCAGACGGTTACAGGAGATTGCCCAGAAAGAG
>ENST00000350669.3
TCTCTGGCTGATGAACTTGCTCTTGTGGATGTTTTGGAAGATAAGCTTAAAGGAGAAATGATGGATCTGCAGCATGGGAGCTTATTTCTTCAGACACCTAAAATTGTGGCAGATAAAG
>ENST00000350997.7
TTGGGCCCCCAGCCTTGCTGCCTCTCTACTTCCAGTGGTATATTTTCTATTTTGTTATCCAGCGAAAGAAGTGGGTG
>ENST00000352133.3
GTACAGAGCCTTCATTTTTATTTTGACATTTCTGCTGTATGCAAGTTTTCACTTATCTCGAAAGCCTATCAGCATAGTTAAG
>ENST00000354250.3
ATGTAGTGGAACCAAAGGAGAGGGGCAAGCTCCTAGCCACCCAGACAGCAGCTGAATTGTCTAAAAACTTATCTTCACCCAGTTCTTACCCGCCAGCTGTGAATAAGGGCAGGAAGGTAGCTAGTCCCAGTCCCAGTGGCAGCGTGCTATTCACAGATGAAGGGGTTCCGAAATTTTTGTCAAGAAAGACTTTGGTAGAGTTTCCACAGAAAGTTCTGTCTCCATTCAGAAAACAGGGCTCTGATTCAGAAGCTCGTCAGGTGGGTCGGAAAGTGACGTCGCCTTCGTCTTCATCCTCTTCCAGCTCCTCTGATTCTGAATCTGATGATGAGGCTGACGTTTCAGAGGTCACTCCTCGAGTGGTGAGCAAAGGCAGAGGGGGGCTTCGAAAACCAGAGGCCTCTCATTCCTTTGAAAACAGAGCCCCCCGAGTTACAGTATCAGCAAAAGAGAAAACCTTGCTGCAGAAGCCGCATGTGGACATTACTGATCCAGAGAAGCCCCACCAGCCAAAGAAGAAAGGGTCCCCTGCTAAGCCATCAGAAGGCAGGGAAAATGCGAGACCAAAAACCACAATGCCCAGATCTCAAGTAGATGAAGAGTTTTTGAAGCAAAGTTTAAAGGAAAAACAATTGCAGAAAACATTTAGATTAAATGAAATAGATAAAGAAAGCCAAAAGCCATTTGAAGTTAAAGGACCCTTACCTGTCCACACAAAATCAGGGTTGTCTGCGCCACCGAAGGGCAGCCCAGCGCCTGCTGTGTTGGCAGAAGAGGCCAGAGCAGAGGGGCAGCTGCAAGCCAGTCCTCCTGGGGCGGCAGAGGGGCATCTGGAAAAACCCGTGCCAGAGCCCCAGCGCAAGGCGGCCCCTCCCCTGCCCAGAAAGGAAACCTCAGGGACGCAGGGAATAGAAGGCCACCTGAAGGGTGGACAGGCAATCGTGGAAGATCAGATACCACCAAGCAATTTGGAGACAGTTCCTGTTGAGAATAACCACGGTTTCCATGAAAAGACAGCAGCGCTGAAGCTTGAGGCCGAGGGCGAGGCCATGGAAGATGCAGCCGCGCCAGGGGACGACCGAGGCGGCACACAGG
>ENST00000354366.10
GTGTTGTTTGATGATATTGGGCAATCTTTGATCAGACTTTCCAGCCATGATCTTCAGTTCCAGCTGGTGGAGGCCTTCCTGCAGTTCTTGGGTGTGCCTTCTGGCTTTACTCCTCCAGCCTCCTGTCTTTATCTGGCCATGGATGAGAACAGCATCTTTGATAATGGACTTTATGATGAAAAGCCCTTGACTTTTTTCAACCCTTTGTTTTCTGGGGCTAGCTGTGTTGGCCGCATGGATAGGTTGGGCTATCCTCGCTGGACCAGGGGTCAGAACCGAGAGGGCGAGGAGTTCATCCGCAATGTCTTCCACCTTGTCATGCCTTTATTTTCAGGCAAAGAGAAGTCCCAGCTCTGCTTCTCCTGGTTACAGTATGAGATTGCAAAG
>ENST00000354431.3
ATAAAGAGTCTACCAAATACCAAATTTTGGAATGGATTGAAGAACCTAAAACTACTCTATCTTCATGACAATGGGTTTGCAAAGTTAAAGAATATATGTGTATTATCTGCCTGTCCAACCCTCATTGCCCTCACTATGTTTGATTGTCCAGTAAGCCTTAAAAAAGGATATAGACATGTTCTTGTTAACAGTATATGGCCTCTCAAAGCGCTGGATCATCATGTGATTTCTGATGAAGAAATAATTCAGAACTGGCATCTTCCTGAAAGATTCAAAGCATGTAACCATCGACTTTTCTTTAATTTCTGCCCAGCTTTGAGAAAG
>ENST00000354488.2
CCGGCCAAGAGCCACTGCACAATGAGGAGCTGGCAGGAGCAGGCCGGGTGGCCCAGCCTGGGCCCCTGGAGCCTGAGGAGCCGAGAGCTGGAGGCAGGCCTCGGCGCCGGAGGGACCTGGGCAGCCGCCTACAGGCCCAGCGTCGAGCCCAGCGGGTGGCCTGGGCAGAAGCAGATGAGAACGAGGAGGAAGCTGTCATCCTAG
>ENST00000354667.4
GTAATGAGGGATCCTGCAAGCAAAAGATCAAGAGGATTTGGTTTTGTAACTTTTTCATCCATGGCTGAGGTTGATGCTGCCATGGCTGCAAGACCTCATTCAATTGATGGGAGAGTAGTTGAGCCAAAACGTGCTGTAGCAAGAGAG
>ENST00000354694.2
TATGAACGAGGCTCGGCCACCAACTACATCACCCGGAACAAAGCCCGGAAGAAGCTCCAGCTGAGCTTGGCTGACTTTAG
>ENST00000354852.10
TATCAGGTACAAACTGAGAGACAAAGGATACAAACAGAATTTGATCAGCTTAGAAGCATCCTAAATAATGAGGAGCAGAGAGAGCTGCAAAGATTGGAAGAAGAAGAAAAGAAGACGCTGGATAAGTTTGCAGAGGCTGAGGATGAGCTAGTTCAGCAGAAGCAGTTGGTGAGAGAGCTCATCTCAGATGTGGAGTGTCGGAGTCAGTGGTCAACAATGGAGCTGCTGCAG
>ENST00000354947.5
TACATTGTGAAGTGCCATGGCAACACGCTTCTGCCCCAGTTCCTGGGGATGTACCGAGTCAGTGTGGACAACGAAGACAGCTACATGCTTGTGATGCGCAATATGTTTAGCCACCGTCTTCCTGTGCACAGGAAGTATGACCTCAAG
>ENST00000355773.3
GGTAAGAAGTACCAATGGGATGCAGAAACTCAAGGATGGATTCTCGGTTCCTTTTTTTATGGCTACATCATCACACAGATTCCTGGAGGATATGTTGCCAGCAAAATAGGGGGGAAAATGCTGCTAGGATTTGGGATCCTTGGCACTGCTGTCCTCACCCTGTTCACTCCCATTGCTGCAGATTTAGGAGTTGGACCACTCATTGTACTCAGAGCACTAGAAGGACTAGGAGAG
>ENST00000355774.3
GGTCTCAGTACAGGTGTCAACCTTTTAGAAGCGACCTTGTTCTTCCTTTCCTTCCGAGAGCTCGAGCAGAGAGGACTGTGATGAGACAGGATAACAGAG
>ENST00000355774.5
GTTGCTGTTGATGTAAGCAGTGGCCAGGCTGAGAGCTTAGCAGTTAAAATTCACAACATCTTGTATCCCTATCGTTTCACCAAAGGAATGATTCATTCAATGCAG
>ENST00000355832.19
TTGGCGTGCACAGTGTCATGAAGCACGATGCCATCATGGATGGAGCCAGCCCAGATTATGTACTGGTGGAGGCAGAAGCCAACCGAGTGGCCCAGGATGCCCTGAAAGCACTGAGGCTCTCTCGTCAGCGGTGTCTGGGAGCAGTGTCTGGTGTTCCCACCTGGACTGGCCACAGGGGGATTTCTGGTGCACCAGCAGGAAAAAA
>ENST00000356031.5
CAATACTTAAACAGAAGACGACAAAATGAAATAATGGCCAAAATCCAAGCAGCTATTATACAGATTCCTAAACCTGCATCAAATCGTACTTTGAAAGCACTCGAGGCCCAAAAAATGATGAAAAAGAAAAAAGAGGCAGAA
>ENST00000356786.10
GCCCAGGCGCTGTCGGGACAGGCCAAGCGGGCCGAGCTGTACCGCGAGGAGGCAGAGGCGCTGCGGGAGCGGGCCGGCCGCCTGCCCCGCCTGCAGGAGGAGCTGAGGCGCTGCCGCGAGCGGCTGCAGGCGGCTGAGGCCTACAAGAGTCAGCTGGAG
>ENST00000356786.6
TGTGAGCACCGGGAACTCTTCATCCGCCACATCCAGGGCCTCAGTCTCGAGGTCCAGAGCGAGCTGGCCGCTGCCATCCAGGAG
>ENST00000356953.14
GAGCCCTTCAGACTCGGACTCCCAAGAGCCCACCTATCACAATGTACCAGCCTGGGAAGAGCTGCAACCAGTGTACACTAATG
>ENST00000357068.4
GCACGAATAAGCGGGACAAGCAATACCAGGCCCACTGGGCCTTCGGGGACCGCAGGAATGGTGTCATCAGTGCCCGCACCTACTTCTACGCCAATGAGGCCAAGTGCGACAGCCACATGGAGACATTCTTGCGCTGCATCGAAGCCTCAG
>ENST00000357115.15
ATGGACCGCGACCTAATCAAAAAGAAATGCTTTCTCTACGAGCATTCTTGTTGATGTTCATTAAGCAATTAGTGATGAAG
>ENST00000357402.9
GTGCGCGCTGTGATTGGAAGCACCTACATGCTGACCCAGGACGAAGTCCTGTGGGAGAAAGAGCTGCCTCCCGGGGTGGAGGAGCTGCTGAACAAGGGGCAGGACCCTCTGGCAGACAGGGGTGAGAAGGACACAGCTAAGAGCCTCCAGCCCTTGGCGCCCCGGAACAAGACCCGTGTGGTCAGCTACCGCGTGCCCCACAACGCTGCGGTGCAGGTGTACGACTACCGAGAGAAGCGAGCCCG
>ENST00000357637.21
GATGGGTGCAGGCTTGCTGGTTCTTCTGTTATCCCTGTGTGTTGTAACATCTCTCATGAAAAGAAAAGATAGCTTTATAAAGGAAGAGCTATTGGTACATCTGTTACAG
>ENST00000357701.13
AGAAACAGCTGGAGGTCCTGCAGGACATCGCGGATCTGACGGTGAAGGCCTCAGAACAAGCTGTGTTCAAGTGCGAGGTGTCTGATGAGAAAGTGACGGGCAAGTGGTATAAGAATGGGGTCGAGGTGCGGCCCAGCAAGAGGATCACCATTTCCCATGTAGGCAG
>ENST00000357742.7
CGTTGGTCAAATCGGAAGCGATTAAGTGCCAGCAAG
>ENST00000357759.6
ATGGCCTTCATAAAATGCAAAGTGAACACGTTTCACTCTCATGTCAACCTGTAAATGATTATTTTTCACCAAACCAAGACTTCAAAGTTACTTGGTCCAGAATGAAAAGTGGGACTTTCTCTGTCCTGGCTTACTATCTGAGCTCCTCACAAAATACAATTATCAATGAATCCCGATTCTCATGGAACAAAGAGCTGATAAACCAGAGTGACTTCTCTATGAATTTGATGGATCTTAATCTTTCAGACAGTGGGGAATATTTATGCAATATTTCTTCGGATGAATATACTTTACTTACCATCCACACAGTGCATGTAG
>ENST00000357886.3
TCTACCTCGAGACCTATGGCTGCCAGATGAATGTGAATGACACAGAGATAGCCTGGTCCATCTTACAGAAGAGTGGCTACCTGCGGACCAGTAACCTCCAAGAG
>ENST00000358025.61
GTAGTCATAAAACAGACCAATGAATGGGATGAAGAAATAGAAAATTTGAAACAGATCTTAAATAATTATTCAGCTCAGTTCTCCCTTGAACATATGTCACCAGACCAAGCTGACAAGCTGCCACAACTACAG
>ENST00000358387.3
GACCTTATGGATTTTCTGAACCCAAACGGTAGTGACTGTACTCTAGTCCTGTTTTACACCCCGTGGTGCCGCTTTTCTGCCAGTTTGGCCCCTCACTTTAACTCTCTGCCCCGGGCATTTCCAGCTCTTCACTTTTTGGCACTGGATGCATCTCAGCACAGCAG
>ENST00000358491.3
GTATTGCTGTTTCTAAGCCAGACCTAATCACTTGTCTAGAGAAAGAAAAAGAACCCTGCAAGATGAAGCGACATGAAATGGTGGATGAACCCCCAG
>ENST00000358495.11
AGACTCTTGAAGACAACTCTGAAAAGTGGGCTGTGACTCCCGATGCAGGGGATGGTGTGGTCAAGCCCTCGTCTAGAGCAGACCCAGCCCAGACCTCTGACACATTAGCCTTGAACAACCAGATGGTGACCCAGAACAGGACTCCACACAGCGTTTGCCACCAGAAACCACAAGCAAAATCTGGATCTTGGGACCTCCAAACTTATAGCGCTGACCAACGCACAACAG
>ENST00000358689.10
GCTCCTGGGTAAACAGACTGGTCTGACTCCTGATATGCCGTACTTGGACCCCTGCCTACCCCTAGACATTAAAGATGAAATCCAGCAAAATGGACAAACCATATACCTACGAGGGACTGGAGACTTTGACCTGTGTCGAGAGACTATCCAGCCTTTCATGAATAAAACAAACGAGACCCAGACTTCCCTCAATGGGGTCTACCAGCCCCCAATTCACTTCCAGAACAGTGAATTCTATGGCTTCTCCGAATTCTACTACTGCACCGAGGATGTGTTACGAATGGGGGGAGACTACAATGCTGCTAAATTTACTAAAGCTGCAAAG
>ENST00000359028.47
AATGAAATTTTTGGTTCGACGGTGGCATCGAGTCACAGGTTCTGTTTCCATCAATATTAACAGAGATGGCTTTGGACTGAATCAAG
>ENST00000359785.14
CAACTGCTCCAAGGATAGATGATGAAATCCCCCCTCCACTTCCTGTATGGACACCTGAATCATTTATTGTGGTTGAGGAAGCTG
>ENST00000360461.11
GAGCAGGTCAGGCAAGGGGAGAAGTTTCTGCAGCCGCTGACTGGCTGGGAGGCGGCTGAACTGGACCCCCCTGGGGCACGCTTTCTGGCCCTGCGAGCCCAGCTGACTGAATTCTCTAGGGCTTTGGCCCAGCGGTGCCAGCGGCTGGCGGATGCTGAGAGGCTGTTTCAGCTCTTCAGGGAG
>ENST00000360468.2
AGCCAAATTTCTGTGCTGCAGAACCGCATTGAGCAGCTGGAGCAGCTTTTGGAGGAGAACCATGAGATTATCAGCCATATCAAGGACTCCGTGCTGGAGCTGACAGCCAACGCAGAGGGCCCGCCCGCCATGCTGCCCTACTACACGGTCAATGGCTCCTGGGTGGTGCCACCGGAGCCCCGGCCCAGCTTCTTCTCCATCTCCCCGCAGGACTGCCAGTTTGCTTTGGGGGGCCGGGGTCAGAAGCCAGAGCTGCAG
>ENST00000360468.8
GGCAGCCCTGCTTCTGGACCAATACCGGAAGAAGTCCCAGCTGTTCCGAAGCAACGTCCTCCTGGTGCCTCTTGGAGATGACTTCCGATATGACAAGCCCCAGGAGTGGGATGCCCAGTTCTTCAACTACCAACGGCTCTTTGACTTCTTCAACAGCAGGCCTAACCTCCATGTGCAG
>ENST00000360586.13
GTGTGGAACTCTATTGGAATTATTCGCTGCTATAATGATGAGCAAGACAATGCCATAGATGTGGAGTTCCATGATACCTCCATACACCATGCAACACACTTATCAAACACTTTGAATTATACAATAGCAGATCTTTCCCACGAAGCTATTTTGTTGGCATGTGAAAGCACTGATGAACTAGCAAG
>ENST00000361127.7
AGAACTGGAACACAACAACCTTACACGAGTAAACAAGGGGTGGTTGTATGGCTTGCGAATGTTACAGCAGCTCTATGTGAGCCAGAATGCTATTGAAAGAATCAGCCCTGATGCATGGGAGTTCTGCCAAAGACTATCCGAACT
>ENST00000361310.6
GTGAATCAAACATCCCTTCTGGAACAATACAGAGTAGGAAAGGTTTGCAGAATAAGAGTCAGTTTAGGACCATTGCACCAAAAATTGTGCCCAAAGTCCTAACGTCCAGAATGCTGCCATGTCATTCACCATCACGCTCTGATCAGGTGAATCTGGGACCCTCCATCAACTCCAAGCTGCTGGGGATGTCCACCCAGAACTATGCCCTGATGCAGGTTGCTGGCCAGGAGGGGACATTTTCTCTTGTTGCTCTGCCACATGTTGCCTCAGCTCAGCCAATTCAGAAACCCAGAATGTCCCTACCTGAAAACCTGAAACTTCCTATTCCTAGATATCAACCCCCTAGAAATAGCAAAGCATCAAGAAAGAAACCCATCCTGATCTTTCCTAAGAGTGGCTGTAGCAAAGCTCCTGCCCAAACCCAAATGTGTCCTCAGATGTCCCCTTCCCCACCTCACCACCCTGAACTCCTGTACAAACCCAGTCCATTTGAGGAAGTACCATCACTAGAGCAAGCCCCAGCCAGCATTAGCACAGCTGCGCTGACCAATGGAAGTGACCATGGGGACTTGAGACCACCAGTGACCAACACCCATGGCAGTCTGAACCCTCCTGCTACCCCAGCATCATCCACACCAGAGGAGCCTGCCAAGCAGGACCTCACAGCTCTTTCAGGGAAAGCACACTTTGTAAGCAAGATAACATCTAGTAAACCTTCTGCTGTTGCCAGTGAAAAATTTAAAGAACAAGTTGATCTTGCAAAAACCATGACCAATTTATCACCAACCATTCTTGGCAATGCAGTTCAGTTGATCTCTTCAGTCCCCAAAGGGAAACTGCCAATCCCACCCTACTCAAGAATGAAGACAATGGAGGTTTACAAAATCAAATCAGATGCTAACATTGCAGGTTTTTCTTTACCAGGACCTAAGGCCGACTGTGATAAGATACCCTCCACCACAGAAGGCTTTAATGCAGCCACCAAGGTGGCAAGCAGGCTACCTGTTCCACAAGTGTCACAGCAGAGTGCCTGTGAAAGTGCCTTTTGTCCACCCACCAAACTTGATCTTAACCACAAAACAAAACTGAACAGTGGAGCAGCAAAGAGAAAAGGAAGAAAACGGAAGGTACCAGATGAAATTTTGGCATTTCAGGGAAAAAGGAGGAAATATATCATTAATAAGTGTAGAGATGGTAAAGAAAGAGTAAAAAATGATCCCCAAGAATTCAGAGACCAAAAGCTGGGGACCCTGAAAAAATACCGTAGCATTATGCCCAAACCTATCATGGTCATACCCACTTTGGCCTCCCTGGCTTCTCCAACTACACTACAGTCCCAGATGCTTGGGGGCCTAGGACAGGATGTTTTGTTAAATAATTCACTCACTCCTAAATATCTTGGCTGTAAGCAAGACAACAGCTCTTCCCCTAAGCCCAGCTCCGTGTTCAGAAATGGATTCTCTGGCATTAAGAAGCCTTGGCACAGATGTCACGTCTGCAACCACCACTTCCAGTTCAAACAGCACCTTCGAGACCACATGAATACACACACCAACAGACGCCCTTACAGTTGTCGGATTTGTCGCAAGTCCTATGTACGTCCTGGCAGCCTGAGCACACACATGAAACTTCATCATGGTGAGAACCGTCTGAAGAAACTCATGTGTTGTGAGTTTTGTGCAAAAGTGTTTGGCCACATCCGAGTCTATTTTGGCCATCTGAAAGAAGTGCATAGGGTTGTGATCAGCACTGAGCCTGCGCCCAGTGAACTGCAGCCAGGAGACATACCAAAGAACAGAGACATGAGTGTGCGAGGCATGGAGGGATCATTGGAGAG
>ENST00000361413.18
TTCCCTGGATGAAAGTGTGGGAACAGAGGAAGGATCAGAGAAAAGAGAGGCCCCTCTTCTCTCCCTAGCCGAAGATTCTCAACAGAAAGAAGGCCGAGCTCCCCTCTTTGTCCCACCGGGTATGCAGCACAGCATCGGTGACTACTGTAGTCGTTTTGAGCAGTACCTTCGGATCATATCTCATGAGGCTGTAGGCTCCTTCAACCCGTGGCTGATAGCTGAAAG
>ENST00000361582.19
CCCATATGTGGTAGAAAAGGAAGAGCAGTTGAGGAAAGAACAAGCAAATCCACACTCAGTCAGTAGACTTATAAAAGATGATGCAAGTGATGTTCAAGAGGATTCTGCAATGGAAGACAAGTTCTATAGCCTGGATGAATTGCATATTCTGGACATGATAGAGCAG
>ENST00000361720.5
ATGGTGGAGACAAGGATGCCCGAGACTCTGTCCAAATGCGTCTGGAACAGAGACTCCGAGATGGACAGGAAGATGGCTCTGTGATCGAACGCCAGGTGGGCACCTTTGAGCGCCACACCAAG
>ENST00000361757.13
GTGCCTCTGAGCCTCGGAACATGATCTACATGAGCCGCTTGGGTATCTGGGGCGAGGGCACACCCTTCCGGAACTTTGAGGAGTTCCTGCACGCCATCGAGAAGAG
>ENST00000361822.5
AGAGAAATTCTGGAACAACAGCAGCAAGAACGAAATGATACCAATTTTCATGGCGTTTGTATGTTTTGCAATGAAGAATTCCTTGGAAACAG
>ENST00000367057.13
GTACCAGTTGACTGGACATGCTTATCAGATGTGTCAAGATGCTGAAAATGGAATTTGGTTCAAAAAGATTCCACTTTGTAAAG
>ENST00000367104.4
AGGTTCTTTATTTCTTACATATGAAGTTCTGGCCCTGAAGAAGGCTGTGACATTAGATACTCAAGTGGTAGAACGAGAAAAAATGAAGTCATATATATATGTGCACACAGTTTCTTTAGACAAAGGAGAAAATCATG
>ENST00000367409.18
GGATATTGGAGAAGATATTCCACTAGACAAAGATTTCTGAAATTGAAATATTATTCAATCATCCTGCAATCTAGGATAAGAATGATAATTGCTGTTACATCTTATAAACGATATCTTTGGGCTACAGTTACAATTCAGAGGCATTGGCGTGCTTATTTAAGAAGAAAACAAGATCAACAAAGATATGAAATGCTAAAATCATCAACTCTTATAATCCAATCTATGTTCAGAAAATGGAAGCAACGTAAAATGCAATCACAAGTAAAAGCTACAGTAATATTGCAAAGAGCTTTTAGAGAATGGCATTTAAGAAAACAAGCTAAAGAAGAAAATTCTGCTATTATCATACAATCATGGTATAGAATGCATAAAGAATTACGGAAATATATTTATATTAGATCTTGTGTTGTTATCATTCAGAAAAGATTTCGGTGCTTTCAAGCCCAAAAGTTATATAAAAGAAGAAAAGAGTCCATACTAACCATCCAGAAGTACTACAAAGCATATCTGAAAGGAAAGATTGAGCGCACCAACTATTTGCAGAAACGAGCTGCAGCCATTCAATTACAAGCTGCTTTTAGGAGACTGAAAGCTCATAATTTATGTAGACAAATTAGAGCTGCTTGTGTTATTCAGTCATACTGGAGAATGAGACAAGACAGAGTTCGATTTTTAAACCTTAAGAAGACTATTATCAAATTTCAGGCACATGTAAGAAAACATCAACAACGACAGAAATATAAGAAGATGAAGAAAGCAGCTGTTATAATTCAGACTCATTTCCGAGCTTATATTTTTGCCATGAAAGTTCTAGCATCTTACCAGAAAACACGCTCTGCTGTCATTGTGCTGCAGTCTGCATATAGAGGGATGCAAGCCAGGAAAATGTATATTCACATCCTCACATCTGTTATAAAGATTCAATCATATTATCGTGCTTATGTTTCTAAAAAGGAATTTTTGAGCCTAAAAAATGCTACAATAAAATTGCAGTCAACTGTTAAGATGAAACAAACACGTAAACAATATTTGCATTTAAGAGCAGCTGCACTATTTATCCAGCAATGTTACCGTTCCAAAAAAATAGCTGCACAAAAGAGAGAAGAGTATATGCAGATGCGGGAATCTTGTATCAAACTGCAAGCATTTGTTAGAGGATACCTTGTCCGAAAGCAGATGAGGTTACAAAGAAAAGCTGTTATTTCACTACAGTCTTATTTCAGAATGAGAAAGGCTCGGCAGTATTATCTGAAAATGTATAAAGCAATTATTGTCATTCAGAATTACTATCATGCATACAAAGCACAGGTCAATCAGAGGAAGAACTTCTTGCAAGTCAAAAAAGCAGCTACTTGCTTGCAAGCAGCTTACAGAGGTTATAAAGTACGCCAGCTAATCAAACAACAATCTATAGCTGCTCTTAAAATTCAGTCTGCTTTTAGAGGCTATAATAAAAGGGTAAAATATCAATCTGTGCTTCAATCTATAATAAAGATTCAGAGATGGTACAGGGCGTACAAGACTCTTCATGATACAAGAACACATTTTTTGAAGACAAAGGCAGCTGTGATTTCCCTCCAGTCTGCTTATCGTGGCTGGAAGGTTCGGAAACAGATTAGAAGGGAACATCAAGCTGCCTTGAAGATTCAGTCTGCTTTTAGAATGGCCAAGGCCCAGAAACAGTTTAGATTGTTTAAAACAGCAGCATTAGTCATCCAGCAAAATTTCAGAGCATGGACTGCAGGAAGGAAGCAATGTATGGAGTATATTGAACTCCGTCATGCGGTACTGGTGCTTCAATCTATGTGGAAGGGAAAAACACTGAGAAGACAGCTTCAAAGGCAACATAAATGTGCTATCATCATACAGTCATACTATAGAATGCATGTGCAACAAAAGAAGTGGAAAATCATGAAAAAAGCTGCTCTTCTGATTCAAAAGTATTATAGGGCTTACAGTATTGGAAGAGAACAGAATCATTTATATTTGAAAACAAAAGCAGCTGTAGTAACTTTACAGTCAGCTTATCGTGGTATGAAAGTGAGAAAAAGAATAAAGGATTGCAACAAAGCAGCAGTCACTATACAGTCTAAATACAGAGCTTACAAAACCAAAAAGAAATATGCAACCTATAGAGCTTCAGCTATTATAATTCAGAGATGGTATCGAGGTATTAAAATTACAAACCATCAGCATAAGGAGTATCTTAATTTGAAGAAGACAGCAATTAAAATCCAATCTGTTTATAGAGGTATTAGAGTTAGAAGACATATTCAACACATGCACAGGGCAGCCACTTTTATTAAAGCCATGTTTAAAATGCATCAGTCAAGAATAAGTTACCATACAATGAGAAAAGCAGCTATTGTTATTCAAGTAAGATGTAGAGCATATTATCAAGGTAAAATGCAGCGTGAAAAGTACCTGACAATTTTGAAAGCTGTTAAAGTCCTTCAGGCAAGTTTTAGAGGAGTAAGAGTTAGACGGACTCTTAGAAAGATGCAGACTGCAGCAACACTCATTCAGTCAAACTACAGAAGATACAGACAGCAAACATACTTTAATAAGTTAAAGAAAATAACAAAAACAGTACAGCAAAGATACTGGGCAATGAAAGAAAGAAACATACAATTTCAAAGGTATAACAAACTGAGGCATTCTGTAATATACATTCAGGCTATTTTTAGGGGAAAGAAAGCTAGAAGACATTTAAAAATGATGCATATAGCCGCAACTCTCATTCAGAGGAGATTTAGAACTCTAATGATGAGAAGAAGATTCCTCTCTCTCAAGAAAACTGCTATTTTGATTCAGAGAAAATATCGGGCACATCTTTGTACAAAGCATCACTTACAGTTCCTTCAGGTACAAAATGCAGTTATTAAAATCCAGTCATCATACAGAAGATGGATGATAAGGAAAAGGATGCGAGAGATGCACAGGGCTGCTACTTTCATCCAGTCTACTTTCAGAATGCACAGATTACATATGAGATATCAGGCTTTGAAACAGGCCTCCGTTGTGATCCAACAGCAATACCAAGCAAATAGAGCTGCAAAACTGCAGAGGCAGCATTATCTCAGACAAAGACACTCTGCTGTGATCCTTCAGGCTGCATTCAGGGGTATGAAAACTAGAAGACATTTGAAGAGTATGCATTCCTCTGCAACCCTTATTCAGAGTAGGTTTAGATCATTACTGGTGAGGAGAAGATTCATTTCCCTCAAAAAAGCTACTATTTTTGTTCAGAGGAAATATCGAGCCACCATTTGTGCCAAACATAAATTGTACCAATTCTTGCACTTAAGAAAGGCAGCCATTACAATACAGTCATCTTACAGAAGACTGATGGTAAAGAAGAAGTTACAAGAAATGCAAAGGGCTGCAGTTCTCATTCAGGCTACTTTCAGGATGTACAGAACATATATTACATTTCAGACTTGGAAACATGCTTCAATTCTAATTCAGCAACATTATCGAACATATAGAGCTGCAAAATTACAAAGAGAAAATTATATCAGACAATGGCATTCTGCTGTGGTTATTCAGGCTGCATATAAAGGAATGAAAGCAAGACAACTTTTAAGGGAAAAACACAAAGCTTCTATCGTAATACAAAGCACCTACAGAATGTATAGGCAGTATTGTTTCTACCAAAAGCTTCAGTGGGCTACAAAAATCATACAAGAAAAATATAGAGCAAATAAAAAGAAACAGAAAGTATTTCAACACAATGAACTTAAGAAAGAGACTTGTGTTCAGGCAGGTTTTCAGGACATGAACATAAAAAAACAGATTCAGGAACAGCACCAGGCTGCCATTATTATTCAGAAGCATTGTAAAGCCTTTAAAATAAGGAAGCATTATCTCCACCTTAGAGCAACAGTAGTTTCTATTCAAAGAAGATACAGAAAACTAACTGCAGTGCGTACCCAAGCAGTTATTTGTATACAGTCTTATTACAGAGGCTTTAAAGTACGAAAGGATATTCAAAATATGCACCGGGCTGCCACACTAATTCAGTCATTCTATCGAATGCACAGGGCCAAAGTTGATTATGAAACAAAGAAAACTGCAATTGTGGTTATACAGAATTATTATAGGTTGTATGTTAGAGTAAAAACAGAAAGAAAAAACTTTTTAGCAGTTCAGAAATCTGTACGAACTATTCAGGCTGCTTTTAGAGGCATGAAAGTTAGACAAAAATTGAAAAATGTATCAGAGGAAAAGATGGCAGCCATTGTTAACCAATCTGCACTCTGCTGTTACAGAAGTAAAACTCAGTATGAAGCTGTTCAAAGTGAAGGTGTTATGATTCAAGAGTGGTATAAAGCTTCTGGCCTTGCTTGTTCACAGGAAGCAGAGTATCATTCTCAAAGTAGGGCTGCAGTAACAATTCAAAAAGCTTTTTGTAGAATGGTCACAAGAAAACTGGAAACACAGAAATGTGCTGCCCTACGGATTCAGTTCTTCCTTCAGATGGCTGTGTATCGGAGAAGATTTGTTCAGCAGAAAAGAGCTGCTATCACTTTACAGCATTATTTTAGGACGTGGCAAACCAGAAAACAGTTTTTACTATATAGAAAAGCAGCAGTGGTTTTACAAAATCACTACAGAGCATTTCTGTCTGCAAAACATCAAAGACAAGTCTATTTACAGATCAGAAGCAGTGTTATCATTATTCAAGCTAGAAGTAAAGGATTTATACAGAAACGGAAGTTTCAGGAAATTAAAAATAGCACCATAAAAATTCAG
>ENST00000367503.9
GCAGTAGGGAGTCCAAGGAAAATTCAGAAAGAAACTAGAAAATCAGGGAACAAGGACACAGATTCTGAATACTTGCCATCAGACACCTCTGATGATGATGATGATCCTTACTATTATTATTATAAGTCCAGGAGAAATCGCAGTAAATTGAGGAAAAAGCTTGTTCCATCCACAAAAAAAGGAAAAAGTCAACCATTTATCAATCCCGATTCACAAGGTCACTGTCCAGCTACTAGCGACTCTGGAATAACTGATGTTGCTATGTCTAAAAGTACATGTATCTCTGAATTCAACCAAGAACATGAAACAGAGGACTGTGCTGAATCTCTAAATCATGCTGATAGTGATGTACCACCTTCTAATACCATGAGTCCCTTTAACACCTCTGATTACCGCTTTGAGTGTATATGTGGTGAACTTGATCAGATAGATCGTAAGCCTCGTGTTCAATGCCTGAAGTGTCACCTGTGGCAACATGCAAAGTGTGTGAATTATGATGAGAAAAATCTGAAGATCAAGCCTTTTTACTGCCCCCACTGCCTTGTTGCAATGGAACCAGTGTCAACAAGAGCAACTCTGATCATCTCTCCAAGTTCCATCTGTCACCAGTGGGTGGATGAGATCAACAGGCATGTGAGGTCGTCATCTCTTCGAGTCTTG
>ENST00000367511.9
CGATGGTGGCCCAGCCGGCGGAGAAAAGCTGCTTGGAGAGTGTGCAGCCATTCCTGGCATCCATCCTGGAGGAGCTCATGGGACCAGTGAGCTCGGGATTCAGTGAAGTACGTGTACTCTTTGAGAAAGAGGTGAATGAAGTCAGCCAGAACTTCCAGACCACCAAAGACAGTGTCCAGCTAAAGGAG
>ENST00000367588.4
GACCGTTGGTCCCAACCCGGAGCCTGTGCTGAGCCCCAGGCATGAGGAAGCCACGCATCTGCTGCAGCGTGCCCGCATGAAGGCCAGGACCCGGCCCCTCCGTGCCAGCCATGACATCGTGCCCACCATTACCCAGGGCAGCCG
>ENST00000367840.8
TTGCGACAACCACCAGTTAAGCGTTTGAGACTTCGTGGTGATTGGTCAGATACTGGACCCAGAGCAAGGCCGGAGAGTGAACGAGAACGAGATG
>ENST00000367993.11
GTACCTGTGCCGGGTGGAGGAGATGCGCCAGTCCCTGAGAATTATCGCACAGTGTCTAAACAAGATGCCTCCTGGGGAGATCAAGGTTGATGATGCCAAAGTGTCTCCACCTAAGCGAGCAGAGATGAAG
>ENST00000368463.10
GCCCAAAAGGAAGAGCTTCAGAGCCTGATGCACCAGCCCAAAGGGCTAGAGGAGGAGAATGCCCAGCTCCGGGGGGCTCTGCAGCAGGGCGAAGCCTTCCAGCGGGCTCTGGAGTCAGAGCTGCAGCAGCTGCGGGCCCGGCTCCAGGGGCTGGAGGCCGACTGTGTCCGGGGCCCAGATGGGGTGTGCCTCAGTGGGGGTAGAGGCCCACAGGGTGACAAGGCCATCAGGGAGCAAGGCCCCAGGGAGCAGGAGCCAGAACTCAGCTTCCTGAAGCAGAAGGAACAGCTGGAGGCTGAGGCACAGGCATTAAGGCAAGAGTTAGAGAGGCAGCGACGGCTGCTGGGGTCTGTACAGCAGGATCTGGAGAGGAGCTTGCAGGATGCCAGCCGCGGGGACCCAGCTCATGCTGGCTTGGCTGAGCTGGGCCACAGATTGGCCCAGAAACTGCAGGGCCTGGAGAACTGGGGCCAGGACCCTGGGGTCTCTGCCAATGCCTCAAAGGCCTGGCACCAGAAGTCCCACTTCCAGAATTCTAGGGAGTGGAGTGGAAAGGAAAAGTGGTGGGATGGGCAGAGAGACCGGAAGGCTGAGCACTGGAAACATAAGAAGGAAGAATCTGGCCGGGAAAGGAAGAAGAACTGGGGAGGTCAGGAGGACAGGGAGCCAGCAGGAAGGTGGAAGGAGGGCAGGCCAAGGGTGGAGGAGTCGGGGAGCAAGAAGGAGGGCAAGCGACAGGGCCCGAAGGAACCCCCAAGGAAAAGTGGTAGCTTCCACTCCTCTGGAGAAAAGCAGAAGCAACCTCGGTGGAGGGAAGGGACTAAGGACAGCCATGACCCCCTGCCATCCTGGGCAGAGCTGTTGAGGCCCAAGTACCGGGCACCCCAGGGCTGCTCAGGTGTGGACGAGTGTGCCCGGCAGGAGGGCCTGACTTTCTTTGGCACAGAGCTAGCCCCAGTGCGGCAACAGGAGCTGGCCTCTCTGCTAAGAACATACTTGGCACGGCTGCCCTGGGCTGGGCAGCTGACCAAGGAGCTACCCCTCTCACCTGCTTTCTTTGGTGAGGATGGCATCTTCCGTCATGACCGCCTCCGCTTCCGGGATTTTGTGGATGCCCTGGAGGACAGCTTGGAGGAGGTGGCTGTGCAACAGACAGGTGATGATGATGAAGTAGATGACTTTGAGGACTTCATCTTCAGCCACTTCTTTGGAGACAAAGCACTGAAGAAGAG
>ENST00000368851.4
ATGAAACATGTAAATGAAAGATTTCAAGATGAAAAAAATAAAGAGGTTGTTCTCATGTGCATTGGCGTCACTTCAGGAGTTGGACGACTGCTCTTTGGCCGGATTGCAGATTATGTGCCTGGTGTGAAGAAGGTTTATCTACAG
>ENST00000369774.7
TGTGGCTGTCCAGCTGGGCTGAGTCGCCCAAGAAGGACGTGACAG
>ENST00000369940.3
GTCTGCATTACATTTACTGAATTTGGAAAAATGCAAAATATTTGTAACTTTCTTGTTGAAAAGCTAGATAGCTCTGTTGTCATCAGCCCACCCCAGTTCTATCATACTCCAGGTTCTGTTGAGAATCTTCG
>ENST00000370132.6
ATTAAGCTGAGTGAAGTTGTTGGCTCAGGAAAAGATGGCAGAATACTTAAAGAAGATATCCTCAACTATTTGGAAAAGCAGACAGGAGCTATATTGCCTCCTTCACCCAAAGTTGAAATTATGCCACCTCCACCAAAGCCAAAAGACATGACTGTTCCTATACTAGTATCAAAACCTCCGGTATTCACAGGCAAAGACAAAACAGAACCCATAAAAG
>ENST00000370345.22
GACCTCAAGATTCCTGGAAAGAAGCCCCAGCCCCCAGGGGAAACCTCCAGAGGAACAAG
>ENST00000370372.2
ACGATGCCGCCGTGGAGACAGCTGAGGAAGCAAAGGAGCCTGCTGAAGCTGACATCACTGAGCTCTGCCGGGACATGTTCTCCAAAATGGCCACTTACCTGACTGGGGAACTGACGG
>ENST00000370474.2
GATCACCCCTTCTGTGTCATTCTCTGAGGAAAACAAGTTCTTCTCAAGGAGGAAAGTCTGAACTTGTCAAACAGTCCCTTAAGAAGCCGAAGTTACCAGAAGGTCGTTTTGATGCACCAGAGGATTCCCATTTAGAGAAAGAACCACTGGAAA
>ENST00000370481.6
GTACCAGTCAAAAAGATAAAAATTTTAATCTGCCCCGACTCTGTATCCGGAAGTTCTTCCCAAAGAAAAAATGTTTTGTCTTCGATCTGCCCATTCACCGCAGGAAGCTTGCCCAGCTTGAGAAACTACAAGATGAAGAGCTGGACCCTGAATTTGTGCAACAAGTAGCAGACTTCTGTTCCTACATCTTTAGCAATTCCAAAACTAAAACTCTTTCAGGAGGCATCAAGGTCAATGGGCCTC
>ENST00000370481.8
GCCCAGCTAGACAAAAAGCGGGATGACTTTTGTAAACAGAATCAAGAAGCATCATCAGATCGTTGCTCAGCTTTACTTCAGGTCATTTTCAGTCCTCTAGAAGAAGAAGTGAAGGCGGGAATTTATTCGAAACCAGGGGGCTATTGTCTCTTTATTCAGAAGCTACAAGACCTGGAGAAAAAGTACTATGAGGAACCAAGGAAGGGGATACAG
>ENST00000370571.57
AGCTACCAGAATACTGAAGTGACTTTAATTGACCACAGTGAAGAGATATTCAAAACCCTGAACTACCTTAGCAATTTATTGCACAGCATCAAGAATCCTCTTGGCACACGAGATAACCCAGCACGAATCTGCAAAGATTTACTTAACTGTGAACAAAAAGTATCAGATG
>ENST00000370577.7
ATGGTTTAGCTGCATTGTCATTTTCTATCAGTTCTCTGACCTTGATTGGAATGTTGGCAGCTATAACTTACACA
>ENST00000370751.5
TATAGGATATATTCTGTTAAAGATGGAAAAAATGGAAAATCTCTGCCATTTATGTTGTGTGACACTATGGGGCTAGATGGGGCAGAAGGAGCAGGACTGTGCATGGATGACATTCCCCACATCTTAAAAGGTTGTATGCCAGACAGATATCAG
>ENST00000370891.18
TTATCGAGCCAATACCTACTGCTCCAAGTCAGATGTGGATATGTTTTGCCGAGAGGTGTCCATTCTCTGCCAGCTCAATCATCCCTGCGTAATTCAGTTTGTGGGTGCTTGCTTGAATGATCCCAGCCAGTTTGCCATTGTCACTCAATACATATCAGGGGGTTCTCTGTTCTCCCTCCTTCATGAGCAGAAGAG
>ENST00000371208.13
AGACTAATTGAGCAGCGTGATACTTTGAAAGAAACAAATGAAGAGCTTCGATGTTCACAAGTACAACAGGACCACCTAAACCAAACAG
>ENST00000371218.4
GGGATTCCCATCGAAACGTCATCATGTGGCTGGACCATCGAGCAGTCAGTCAAGTTAACAGGATCAATGAGACCAAGCACAGTGTCCTCCAGTACGTCGGGGGGGTGATGTCTGTGGAAATGCAGGCCCCGAAACTTCTGTGGCTGAAAGAG
>ENST00000371917.6
TTGCAGGAGGCCAGAGAACTGGAAAAACCAATCCAGTCAAAACCCCAGTCCCCTGTGATCCAAGCTGCAGCAGTATCCCCAAAGTTCGTTCGTTTGAAGCACAGTCAGGCACAAAGCAAACCAACAACTCCCGAAAAAACAGATTTAACCAACGGTGAACATGCCAGGAGTGATTCTGGAAAAGTAAGCACAGAAAATGGAGACGCACCCAGAGAAAGAGGCTCATCACTGTCAG
>ENST00000371942.3
GGAAGACATCTGGTTTGACGACGTGGACCCAGCGGATATCGAAGCTGCCATAGGTCCAGAGGCGGCCAAGATAGCGAGGAAACAGTTGGGTCAGAGCGAGGGCAGCGTCAGCCTCAGCCTCGTGAAAGAGCAGGCCTTCGGCGG
>ENST00000371946.7
GTTCCATCTTAGCCCACATCCAGAAGCAAAAGCACTTCAATGAGCGAGAAGCCAGCCGAGTGGTGCGGGACGTTGCTGCTGCCCTTGACTTCCTGCATACCAAAG
>ENST00000371986.14
GAGGCCAAGTTTGCTGTGGTTCTGGAAGAGGACCTGGACATTGCTGTGGATTTTTTCAG
>ENST00000372190.11
TGCTGGCCTACATGCAGTTGCTGGAGGACTACTCGGAGCCGCAGCCCTCTATGTTCTACCAGACGCCACAGAACGAGCACATCTACCAGCAGAAGAACAAGCTCCTCATGGAGGTATACGGCTTCAGCGACTCCTTCAGTGGGGTGGACTCCGTGCAGGAGCTGGCCCCGCCGCCCGCCCTACCCCCCAAGCAGCGGCAGCTG
>ENST00000372352.8
CCTGTCTCTCTTGCTGATCGAGAGGTGATATCCCGGCTTCGGAACTGCATCATCTCGCTGGTAACTCAGAGGATGATGCTGTATGATACCAGCATCCTGTACTGCTATGAAGCATCCCTTCCACATCAG
>ENST00000372492.17
TTCAGCAGCCTACAGAAGGAGATTGAAGAACGAACCAATGACATCGAGACCCTAAAAGGAGAGCAGATGAAGCTGCAAGGAGTCATTAAGTCTCTGGAGAAGGACATCCAAGGCCTCAAGCGAGAGATCCAGGAAAGAGACGAGACTATTCAAGACAAG
>ENST00000372492.22
GAAAATGTCTCTCTGATCAAGGAAATTAATGAGCTCCGCAGGGAGCTGAAGTTCACTCGGTCCCAAGTCTATGACCTTGAAGCAGCTCTGAAACTGACCAAGAAAGTCCGACCACAAGAAGTTTCAGAGACAG
>ENST00000373023.16
TGAGAAGTGCCGTGCTCCTGCCTGGTGTGATCGGATTCTCTGGAAAGGGAAGAACATCACTCAGCTGAGTTACCAGAGCCACATGGCCCTGAAGACCAGTGACCACAAGCCTGTCAGCTCAGTGTTTGACATCGGG
>ENST00000373142.3
GTGTGAACCCACATCCCTGCCCCCAGGGCCACCTGCAGGACGCCGACACCTACCCCTCAGCAGACGCCGGAGAGAAATGAGTAGCAACAAA
>ENST00000373953.3
GAGAGAAGCTTCTTGAAGGGCAGGTGATCCAGCTCGAGGATGGGACCACCGCATACATTCACCAGGTGACGGTACAGAAAG
>ENST00000374155.6
GGAATGGTATGGACCCCGGAGCCCTCTGCTCTGCCCAGAACGCCAAGAAGACATCCTGGACTCTCTCTATGCTCTCAATGGGGTGGCCTTCGAGTTGGACCTCCAGCAGCCAGACCTGGATGGAGCCTGGCCCATGTTCTCAGA
>ENST00000374201.12
GCACAGCCTGACAAGGCACCAGTTTTACCTGCAGCTTCGGAAAGATATCCTGGAGGAGAGGCTGTACTGCAATGAAGAGATACTGCTGCAGCTGGGGGTCCTTGCCTTGCAGGCTGAGTTTGGCAATTACCCTAAGGAG
>ENST00000374217.9
GGGACTCATTGGCGCCCCCTGAGGTGGACTTTGACAGGCTGCTGGCCAGCCTGCAGGATCTTAGTGAGCTGGTGGTAGAGGGTGACACCCAAGTGACACCAGTGCCCGGCGGGGCACGGCTGCGTACCCTCGAGCCCATCCCGCTGAAGCTCTACCGGAATGGCATCATGATGTTCGACGGGCCCTTCCAGCCCTTCTACGATCCCTCCACACAG
>ENST00000374253.14
GCCTGGCGACCCGGCTGAGCCGCCGGCGGGTGTCATGCCGTGAGCTGGGCCGGCCGGACTGTGACGGCTGGCTCCTGTTGCGAAAGGCACCGGGCGGCTTCATGGGCCCGCGCTGGCGCCGCCGCTGGTTTGTGCTCAAGGGACACACGCTCTACTGGTACCGCCAGCCCCAG
>ENST00000374253.17
GTGGGTGCGTCATCTCATTACCTGCATCTCCAAGTACCAGTCTCCAGGCCGGGCCCCCCCACCCCGAGAGGAAG
>ENST00000374975.2
CACGTTTCTTGCAGCAGGATAAGTATGAGTGTCATTTCTTCAACGGGACGGAGCGGGTGCGGTTCCTGCACAGAGACATCTATAACCAAGAGGAGGACTTGCGCTTCGACAGCGACGTGGGGGAGTACCGGGCGGTGACGGAGCTGGGGCGGCCTGACGCTGAGTACTGGAACAGCCAGAAGGACTTCCTGGAAGACAGGCGCGCCGCGGTGGACACCTACTGCAGACACAACTACGGGGTTGGTGAGAGCTTCACAGTGCAGCGGCGAG
>ENST00000374975.4
GAGCACAGTCTGAATCTGCACAGAGCAAGATGCTGAGTGGAGTCGGGGGCTTTGTGCTGGGCCTGCTCTTCCTTGGGGCCGGGCTATTCATCTACTTCAAGAATCAGAAAG
>ENST00000375315.13
CTTCTTCCAGACCAGCTGGTCTTGCTTCTGGAGCATCTCTTGGAGCAGAAGACTCTGAGCCCCCGAACTCTGCAAAGCCTCCAGAGGACATACCACCTCCAGGATCAGGATGCAGAG
>ENST00000375333.6
GCATCTGGTGAATGCTGGAGTCCTCACCGTCCGAGATGCTGGGAGCTGGTGGCTAGCTGTGCCTGGAGCTGGGAGATTCATCAAGTACTTTGTTAAAG
>ENST00000375499.3
ATGTGGCCCCATGGTATTGGATGCTTTAATCAAGATTAAGAATGAAGTTGACTCTACTTTGACCTTCCGAAGATCATGCAGAGAAG
>ENST00000375647.5
GGAGCACAGAGGAGGGAAAGACCTTGTCTGTTCTGTTACTAGAACACAAAGAGGACCTGATACAGTGTGTAACACAGCTGAGACCTATTATGGAGTCCCTGGAAACAGCCAAGGAGGAATTCCTGACTGGCACTGAAAAAAGG
>ENST00000375746.12
GCCCAGACCCATGGAAAGTGGCCTGTCAAGTGGTACGCTCCGGAATGCATCAACTACTACAAGTTCTCCAGCAAAAGCGATGTCTGGAGCTTTGGAGTGTTGATGTGGGAAGCATTCTCCTATGGGCAGAAGCCATATCGA
>ENST00000376285.12
CATTTTTTTGGATGCGGAGACTCGAAGAGCGATGGGAGAACAAGCTGTAGCTCTTGCCAGAGCAGTAAAATATTCCTCTGCTGGGACCGTGGAGTTCCTTGTGGACTCTAAGAAGAATTTTTATTTCTTGGAAATGAATACAAGACTCCAG
>ENST00000376369.19
GCCCAGTTTGACCTGGCCTTTGTCGTCCGCTACAAGCCTGATGAGCAGCCCTCACTGATGCCACACCATGATGCCTCCACCTTCACCATCAACATCGCCCTGAACCGAGTCGGGGTGGATTACGAG
>ENST00000376442.3
GGGGAGTAAACAGCAGACAGAGAAGCCAGAGTCGGAAGATGAGTGGGAACGGACAGAGCGTGAACGCCTTCAGGACCTGGAGGAGCGTGATGCCTTTGCTGAGCGGGTTCGACAGCGGGACAAGGATCGGACTCGAAATGTCCTGGAACGGTCAGACAAGAAG
>ENST00000376811.6
TGCTTGAAGCACTTAACATGGAAAAAATGATGTCAGCCATTTCCTGCTGGATGGAAAGCGCAAGACACTCTGTGGTATCAACAGACCAGGAAAGTGCTGAGGAAATTCCCATTTTAATCATCGAAGGTTTTCTTCTTTTTAATTATAA
>ENST00000376834.5
ATGTTCTGAAATTAATAAATATAAACTTTATCCTTGGATCCATCAGTTTAGCAATAACCGGAGATCAGCTGATCAGATTCGACCCATCTTTTTCCCTGATGTTGACCCCCACAGTCTTCCTCCTGGTTCTAACTTTTCTATGACAGCAGGAGATTTTCAAGAGATTTATTCAGAATGCA
>ENST00000377034.14
GTGGCAGCTACAAGAAGATTGGCTACTATGACAGCACCAAGGATGATCTTTCCTGGTCCAAAACAGATAAATGGATTG
>ENST00000377079.7
ATAATGATGGATATTGATGGCAAGCATGAGTGGAGGGACTGCATTGAAGTGCCCGGAGTCCGCCTGCCCCGCGGCTACTACTTCGGCACCTCCTCCATCACTGGGGATCTCTCAG
>ENST00000377095.8
TGGGCACCGTGACTGTGATCAGCCCCCTGGAGCTTATGCGGACAAAGCTGCAGGCTCAGCATGTGTCGTACCGGGAGCTGGGTGCCTGTGTTCGAACTGCAGTGGCTCAGGGTGGCTGGCGCTCACTGTGGCTGGGCTGGGGCCCCACTGCCCTTCGAGATGTGCCCTTCTCAG
>ENST00000377636.10
GACTACTCACCAGGGGATTCTCCACCAGGGACACCGCCAGCGTCCCCACCGTCCTCAGCTTGGCAAACGTTTCCCGAAGAGGATTCCGACTCCCCGCAGTTTCGAAGACGGGCACACACGTTCAGCCACCCACCTTCAAGCACAAAGAGAAAGCTGAATTTGCAGGATGGGAGGGCTCAGGGTGTGCGTTCCCCTCTGCTGAGGCAGAGCTCCAGTGAACAGTGCAG
>ENST00000378633.5
GGAAGCATGCTAGAGTGAAAGAAAGAGAGCACGAACGTCGGAAACGACATCGAGAAGAACAGGATAAAGCTCGCCGGGAATGGGAAAGACAGAAGAGAAGGGAAATGGCAAGGGAGCATTCCAGGAGAGAAAG
>ENST00000378731.5
TTCCATGCCCTGGTGGTCCTGAGCTGGCCCCATGTGTTGGAGCTGCTGCCTCAGAGGAATCCTTCCCTCCACGTCGCATCCCTGACCAGGCAGCTGCAGCACTGTATGGCGGGCCACCAGCTGCTGCAGTTCAAGGGCTCCACACTGGCCTTGGTCATCATCACCTTAGAGCTGGAGAGGCTCATGCCCGGCTGGTGTGCTCCTATATCTGATCTGCTAAAGAAAGCACAG
>ENST00000378743.4
AAACTTGGTGAAGATGAAGAGGAACTATCTGAATTACAGCTTCGCCTTTTGGCTCTTCAGTCAGCCAGTAAAAAATGGCAACAAAAAGAACAGCAGGTGATGAAAGAAAGCAAAGAAAAGTTGACTAAGACGAAAACTGTACAGCAAAAAGTTAAAACAAGTACAAAAACACATTCGGCCAAAAAAGTTAGCACTACAG
>ENST00000378912.23
GAAGCCTGCCTCTGCTGGGCCAGTGCCTGACCTCGTACTGGGAGCAGAAGAAGCTCATGGCTCCAGGCTGTGAGCCCCTGACTGTGCGGCGTATGATGGATGTCCTGGCCCCCCACGTGCATGGCCAGAGCCTGGCTGGGGCAGGCGGTGGAGGCTTTCTCTATCTGTTGACCAAGGAGCCACAGCAAAAGGAGGCCTTGGAGGCGGTGCTGGCCAAGACCGAG
>ENST00000379166.9
CTGAAGGAATGTATCCGAGCACTGGATCAGGAACACACCCATACTCCCTTCAGGCAAAGCAAACTAACTCAG
>ENST00000379310.12
GGTTGTGGAAAAACAGTGATCGCTAAGAACTTTGCCGATACCTTAGGATACAACATAGAACCTATTATGCTCTATCAG
>ENST00000379310.44
ACAATGCATGCCCACTCTCAGTTCTGCATGAGTGGGGACCACACGTTAGAAGGGACAGAACATGCCATCAAGGAAATTGTCAAAGAAGAAGCTGATGAGTACTTTGTCATAGTCTTGAGTGATGCAAATCTGTCACGATATGGAATACATCCTGCTAAGTTTGCTCAAATCCTCACAAGAGACCCTCAAGTAAATGCTTTTGCCATTTTTATTGGCTCTTTAGGTGATCAAGCAACCAG
>ENST00000379672.12
GAGCTTTGAAATCTTACCTCCGAGAGTTGCCAGAACCTCTTATGACCTTTGAACTCTATGATGAGTGGATCCAGGCTTCCAA
>ENST00000379795.24
GAAACCTGTGGTATCGCCAAGGGATCACGCCCAGCTACCCGCAGGGCTCCAGCTGGGAGCACGTGTCCAACAACGTGTGCCGAGTGTCCGTGGGGCCCCTGGACCAG
>ENST00000379931.3
AATCACAAGAAGCTGATGAACAGCTTGTAGCAGAAGTGGTTGAAAAATGTTCATCTAAGACTTGTTCTAAACCTTCAGAAAATGAAGTGCCACAGCAGGCCATTGACTCTCACTCAGTCAAGAATTTCAGAGAAGAACCTGAACATGATTTTAGCAAAATTTCCATCGTGAGGCCATTTTCAATAGAAACGAAGGATTCCACGGATATCTCGGCAGTCCTCGGAACAAAAGCAGCTCATGGCTGTGTAACTGCAGTCTCAGGCAAGGCTCTGCCTTCCAGCCCGCCAGACGCCCTCCAGGACGAGGCGATGACAGAAGGCAGCATGGGGGTCACCCTCGAGGCCTCCGCAGAAGCTGATCTAAAAGCTGGCAACTCCTGTCCAGAGCTTGTGCCCAGCAGAAGAAGCAAGCTGAGAAAGCCCAAGCCTGTCCCCCTGAGGAAGAAAGCAATTGGAGGAGAGTTCTCAGACACCAACGCTGCTGTGGAGGGCACACCTCTCCCCAAGGCATCCTATCACTTCAGTCCTGAAGAGTTGGATGAGAACACAAGTCCTTTGCTAGGAGATGCCAGGTTCCAGAAGTCTCCCCCTGACCTTAAAGAAACTCCCGGCACTCTCAGTAGTGACACCAACGACTCAGGGGTTGAGCTGGGGGAGGAGTCGAGGAGCTCACCTCTCAAGCTTGAGTTTGATTTCACAGAAGATACAGGAAACATAGAGGCCAGGAAAGCCCTTCCAAGGAAGCTTGGCAGGAAACTGGGTAGCACACTGACTCCCAAGATACAAAAAGATGGCATCAGTAAGTCAGCAGGTTTAGAACAGCCTACAGACCCAGTGGCACGAGACGGGCCTCTCTCCCAAACATCTTCCAAGCCAGATCCTAGTCAGTGGGAAAGCCCCAGCTTCAACCCCTTTGGGAGCCACTCTGTTCTGCAGAACTCCCCACCCCTCTCTTCTGAGGGCTCCTACCACTTTGACCCAGATAACTTTGACGAATCCATGGATCCCTTTAAACCAACTACGACCTTAACAAGCAGTGACTTTTGTTCTCCCACTGGTAATCACGTTAATGAAATCTTAGAATCACCCAAGAAGGCAAAGTCGCGTTTAATAAC
>ENST00000380647.7
GAAGGAACTGCAGGAGCTGCAGAATCTTTACAAACAGAACAGTACACATACAGCCCAGCAAGCAGAGCTGATCCAGCAGCTTCAGGTTCTCAATATGGACACACAAAAAGTACTGAGAAATCAGGAAGATGTTCACACAGCTGAAAGTATATCATATCAAAAA
>ENST00000381031.11
GAGTGTCTGTGGGCCAGCGGTGGCAGGATGTCCTGCCTGTGGCCCGGAAGCACAGCCGAGACCACATCCTGCTGTTCAATGACGCACACTTCCTGATGGCATCCCTGGGTGCACACGACCCCCAGACCACACAGGAGCTGCTGACCACCCTGCGGGACGCCAGCGA
>ENST00000381125.4
GGCGGGACGATCATTGGCAGTGCGCGGTGCCAGGCCTTCCGCACGCGGGAAGGCCGCCTGAAGGCTGCTTGCAACCTGCTGCAGCGAGGCATCACCAACCTGTGTGTGATCGGCGGGGACGGGAGCCTCACCGGGGCCAACCTCTTCCGGAAGGAGTGGAGTGGGCTGCTGGAGGAGCTGGCCAGGAACG
>ENST00000381884.3
CTGAAAGAAGTACAACAGAAGAAGCAGGAACAATTGAAGAGGCAACAGTTGGAGCAACTACAGAGACTCATGGAAGAACAAGAGAAGCTGCTCACCATGGTGTCTGGGCAGTGCACACTTCCAG
>ENST00000381916.13
AACCAACCTATGACCCTGTGAGCGAGGACCAAGACCCCTTGTCCAGCGACTTCAAGAGGCTGGGCCTGCGGAAGCCAGGCCTGCCCCGAGGGCTGTGGCTGGCGAAGCCCTCGGCGCGGGTGCCGGGCACCAAGGCCAGCCGAGGCAGCGGGGCTGAGGTCACGCTCATCGACTTCGGTGAGGAGCCCGTGGTCCCGGCCCTACGGCCCTGCGCGCCCTCCCTGGCGCAGCTGGCCATGGACGCCTGCTCCCTGCTGGACGAGACCCCGCCTCAGAGCCCCACGCGGGCACTGCCCCGGCCCCTGCACCCCACGCCTGTGGTGGACTGGGACGCACGCCCGCTGCCCCCCCCGCCCGCCTATGACGACGTGGCCCAGGATGAGGATGACTTTGAGATCTGCTCCATCAACAGCACCCTCGTGGGCGCGGGGGTCCCTGCCGGGCCCAGCCAGGGCCAGACCAACTACGCCTTTGTGCCTGAGCAGGCGCGGCCGCCCCCTCCCCTGGAGGACAACCTGTTCCTCCCGCCCCAGGGTGGGGGCAAGCCGCCCAGCTCCGCACAGACCGCAGAGATCTTCCAGGCGCTACAGCAGGAGTGCATGAGGCAACTGCAGGCTCCGGCCGGCTCCCCGGCCCCCTCTCCCAGCCCGGGGGGTGACGACAAGCCCCAGGTGCCTCCTCGGGTACCCATCCCCCCTCGGCCCACGCGCCCACACGTCCAGCTGTCTCCAGCCCCCCCGGGCGAGGAGGAGACCAGCCAGTGGCCTGGACCTGCTTCCCCTCCCCGGGTGCCTCCGCGGGAGCCCCTGTCCCCTCAAGGCTCGAGGACACCCAGCCCCCTGGTACCACCTGGCAGCTCCCCGCTGCCACCCCGGCTCTCAAGCTCACCTGGGAAGACCATGCCCACCACCCAGAGCTTTGCCTCAGACCCCAAGTACGCCACCCCCCAGGTGATCCAGGCCCCTGGCCCGCGGGCTGGTCCCTGCATCCTGCCCATCGTCCGGGATGGCAAGAAGGTCAGCAGCACCCACTATTACTTGCTGCCCGAGCGACCATCCTACCTGGAGCGCTACCAGCGCTTCCTGCGTGAGGCCCAGAGCCCCGAGGAGCCTACCCCCCTGCCTGTGCCTCTGCTGCTGCCCCCACCCAGCACCCCAGCCCCCGCCGCCCCCACGGCCACCGTGCGGCCGATGCCCCAGGCTGCCTTGGACCCCAAGGCCAACTTCTCCACCAACAACAGCAACCCAGGGGCCCGGCCACCACCCCCGAGGGCCACTGCTCGGCTGCCACAGAGGGGCTGCCCTGGCGATGGGCCAGAGGCGGGCCGGCCAGCAGACAAGATCCAGATG
>ENST00000382865.12
TTAAATGCTCTGCGAGACCTTCATCCATTACCCAAGATAATTTTGGAATACAGGCAG
>ENST00000382911.6
AGCTGTACTCTCTCTGGAGGCAAACATCATGGTCCTGTTGAAGCCCTGAAACAAATGTTATTTAACCTTCAAGCAGTACAAGAACGTTTTAATCAAAATAAGACCACAGATCCAAAAGAAGAGATTAAACAA
>ENST00000382977.10
GTTTCAGAAAACAAAAGGCGATACACAAGGGATGGATTTGACCTAGACCTCACTTACGTTACAG
>ENST00000382977.11
AACGTATTATTGCTATGTCATTTCCATCTTCTGGAAGGCAGTCTTTCTATAGAAATCCAATTGAG
>ENST00000382977.9
ATGGACACATTTAGTTCGACTTCTACGACTTATTATTCTGATAAGAATTTTTCATCTGCTTCATCAAAAAAGACAACTTGAAAAGCTGATGAGAAGGCTG
>ENST00000383701.8
ATTTAAGGAGGACTTTTTCCAGAGTGGTGAAATTGGAGGGCACTGTAAACTTGACATCCGTACATTGACGTCTGAAGGTCAGCGCAAAAGCCCTCTGCAGTCATG
>ENST00000388988.3
ATAGTGGCTCTGAAATCAAAAGCTACTTGGTGAGGCTGCTGACTTACCTCCCAGGAAGACCCATCGCTGAGCTTCCCGTCAGCCCCCAGCTATTGTATGAAATTGGAAAACTAGCTGCCAAATTGGATAAGACACTGCAG
>ENST00000389175.23
CTGAAGAAAGCCCTTGATGAAGCTAACTTCAGATCAGTGGAAGTGTCCCGGACCAACCGAGAGCTGCGACAGAAACTTGCAGAGCTAGAAAAAATACTAGAAAGTAACAAGGAGAAAATAAAGAATCAAAAGACCCAAATTAAGCTCCACTTGTCAGCTAAGGCGAATAATGCTCAGAATATAGAAAGGATGAAG
>ENST00000389470.44
CGACCTGTCCTTCGACAACAGTGACCTGGTGATGCTGAAATCCCTCCTTGCAGGGCTCAGCCTGCCCAGCAGGGACGACAGGACCGACCGAGGCCTGGACGAAGAGGGCGAGG
>ENST00000389524.33
GGAGGCCCAGGGCGGGCAGAGGCTGCTGCTCTCCACGATGCATGAGGAGTACGAGTTTGTGTCACCCAGCAGTGTGGCCATCGCTGAGCTGGTGGCCCTGTTCCTGGAGGGCCTGAAGGAGAGGTCCATTTTCGCCATGGCCCTGCAGGACAGGAAGGCCACAG
>ENST00000389737.8
GTCTTCCTACAATTGCCGCTTCTTTGTCCTCCCCTGCTGCTTCTTTGACTTCATTGGAAGATACTCCCGGAGGCAGAGTAAGAAGACTCAGTACCGGGAATACCTTGACTTCATTAAAGAAGTGGGCTTCACCTGTGGGTTTCACGTGGACGAAGACTGCCTCAGGATTCCTTCAACCAAAAGA
>ENST00000389851.7
CGCTTCACCCGCGTCGGGACCCACGGTGGATGTTTAAAGCGTGCCATTGACCTGAAGGCTGAATTGGAGCTCGTACTGAGAAAATACAAGGAGCTGGACATCGAGCCTGAGGGAGGGGAAAGGCGCAGG
>ENST00000389924.10
ATCCATGCAGAATGTAAGCGGTTTGGAAAAGCATATAATCTTCGATCAGTGGCCGTATATGGAGGAGGGAGTATGTGGGAGCAGGCCAAGGCCCTTCAGGAGGGGGCAGAGATTGTTGTGTGTACCCCA
>ENST00000392132.14
TGTCTGCTGCACAGAGCTTTACATCCCCGGGAGCCTCTACCCCCAATTCAGCAGCATATTTGGAATATGCTGAATCCTCCCGCTGAGGTGACAACAAAAAGTCAGATTCCTCTCTCTAAAATAAAGACCCTTTTTCCTCTGATTGAAGCCAAGAAAAAGGATCAAGTGACTGCTCAGGAAATTTTCCAAGACAA
>ENST00000392351.3
GGAGCAGCCAATCTTCAGCACACGGGCGCACGTGTTCCAAATTGACCCAGCCACCAAGCGAAACTGGATCCCAGCGGGCAAGCACGCACTCACTGTCTCCTATTTCTACGATGCCACCCGCAATGTGTACCGCATCATCAGCATCGGAGGCGCCAAG
>ENST00000392432.6
GCCCCACCTCCGACACTGGGGATTACGACTCAACATGAGATCTGGCGGGGACAAATGTCCAAACCATCCCAGTCTCCCTCACGTTCTCCCAGCGGACATTGGCGAGCCGCTGCCCAGCGTCAGGTGCTGGGCACTGAGATG
>ENST00000392614.4
ATCTGGGACACCGCTGGGCAGGAACGGTTCCGAAGCGTCACCCATGCTTATTACAGAGATGCTCAGG
>ENST00000392782.11
GCACTTCCAAAAGAAGAAGAGTAACAGATGAACGTGAACTGCGTATTCCATTGGAATATGG
>ENST00000393545.5
ATGCAGACCAACAACGAAGAGAGAAACTCAAAAAGGAATTAGCACAATGTGAAAAAGAGTTCAAATTAACTAAAACTGCAATGCGAGCCAATTATAAAAATAATTCCAAGTCACTTTTTAATACCTTACAAAAG
>ENST00000393925.15
GAACGGGAAATGGAAGCCAAAAAACGAGCCCTGGAAGAAGAAAAACGACGCCGGGAAATCCTGGAAAAACGATTACAGGAAGAAACTAGCCAGAGGCAGAAGTTAATAGAAAAGGAAGTAAAAATAAGGGAGAGACAAAGGGCACAG
>ENST00000393951.10
GTGGAGCAGATGAGGCTTGGTGCCAGGCTCGAGGTCTGAATTGGGCAGCATTGTGCCAAGCCCATAAACTTCGGGGAGAACTCCTAGAACTCATGCAACGAATTGAACTTCCCTTGTCCCTACCAGCCTTTGGCTCTGAGCAGAATCGCAGAGACCTTCAGAAAGCACTGGTGTCAGGATACTTTCTCAAG
>ENST00000393997.13
TTTGTGTTGGAGAACAGCAGCCGCGAGGACAAGCACGAGTGCCCCTTTGCCCGGGGCAGCATCCAGCTGACGGTGCTGCTGTGTGAGCTGCTCCGTGTTGGGGAGCCCT
>ENST00000394162.8
AATGAATAATGGTCCTGTTTTAGGACATGAAGAAGAAGTTGGGAGAAGGACAACCTTCCGACTTTTTTATCCAGAATCTGTTTTTTCAGATCCTATTCACAATGACCCTAATACGACAGTGATTCTCACTGCTTTTAAGCCACATGATTTAAGGTGGCTGTTGGAATTGTTGATGGGTGACAAAATA
>ENST00000394894.17
AGTTGCATAAGTATCAGAAAATGTTAGAACCACCACCCTCAGCCAAGCCCTTCACCATTGATGTGGACAAGAAGTTAGAAGAGGGCCAGAAG
>ENST00000394900.17
CTGGATTCTCTGTGGGCAGCGGGGCAGGAGCTCCAAGCCTGGAAGAGCCCAGGAGCTGATCTGTTACAAGTCCTGACCAAAGCAGTCAAG
>ENST00000395860.2
GGCTGATGTTGTAGTCACCGATCTTGAGGAATTGCAAGACTTGCTGAAGATGAATATTAATATGAACAAGCATCTTGTCACTGGTTCTGTTCAAGCCAAGGTACTGAAATG
>ENST00000395952.18
CCTCAATTTATAGCCGATGGGAGGTGGAAGAGGACTGGTGTCTGTCTGTCCTCCGCTCCTACCAGGCAGAACACGGGCCCGACTTCCCCTGGAGCGTGG
>ENST00000396432.9
GCATATTCTCAAGATGCCTACCTGAAAGGCAACGAAGCTTATAGCGGCAATGCCCGCAATATACCTGAACCTCCACCAATCTGCTATCCCTGGCTGCCATCTGCCCCATCAGCCATGGCACAGCCAGTTGAAATATCTCCTCCTGACTCATCATTGAGCAAACAGCAAACCAGTACACCAGTACTGACACAACCTGGTAGGGCCTATAGAATGGAAATACAAGTGCCTCCATCACCAACAGATGTTGCAAAATCAAACACAGCAGTGTGTGTTTGCAATGAAAGTGTAAGGACTGTCATTGTGCCTTCTGAGAAGGTTGTAGATTTGTTATCCAATAGAAACAACCATACAGGTCCTTCACATAGAACTGAAGAAGTGAGGTATGGCGTGAGTGAGCAGACCTCTTTAAAAACAGTGTCAAGAACCACATCACCACCATTATCAATTCCCACCACTCATCTAATTCATCAGCCTGCAGGCTCCAGATCACTGGAACCTTCTGGAATTTTACTTAAGTCTGGAAATTACAGTGGACATTCTGATGGAATCTCAAGCAGCAGATCTCAAGCTGTGGAGGCTCCCTCTGTATCTGTTAATCACTATTCGCCAAATTCCCATCAGCACATAGACTGGAAAAACTATAAAACTTACAAAGAGTATATTGATAACAGACGATTGCACATAGGTTGTCGGACAATACAAGAAAGATTAGATAGTTTAAGAGCAGCATCTCAAAGCACGACAGATTATAACCAGGTCGTCCCCAACCGCACTACTTTGCAGGGACGACGTCGAAGCACCTCTCATGATCGAGTGCCCCAGTCTGTCCAGATACGGCAACGCAGTGTGTCCCAAGAAAGACTGGAAGATTCTGTGCTAATGAAGTATTGTCCAAGAAGTGCATCTCAAGGAGCACTGACGTCTCCATCTGTTAGTTTTAGTAATCATAGAACTCGTTCATGGGATTATATTGAGGGACAGGATGAAACCTTAGAAAATGTCAATTCTGGAACTCCAATACCTGATTCCAATGGAGAGAAAAAACAGACTTACAAGTGGAGTGGGTTTACTGAACAGGATGATAGACGAGGTATTTGTGAAAGACCTAGGCAGCAAGAAATTCATAAATCTTTTCGAGGTTCCAATTTTACTGTGGCTCCAAGCGTTGTTAATTCTGATAACAGGCGAATGAGTGGTAGAGGAGTGGGATCTGTGTCGCAGTTTAAAAAAATTCCACCAGATCTAAAAACATTGCAGTCAAACAGAAATTTTCAGACTACTTGTGGAATGTCACTGCCTCGGGGTATTTCACAAGACAGGTCACCTCTTGTGAAAGTCCGAAGTAATTCTCTGAAAGCTCCTTCCACGCATGTCACAAAACCATCATTTAGCCAGAAATCATTTGTTTCTATCAAAGACCAAAGACCAGTAAATCACTTGCATCAGAACAGTCTGTTGAATCAGCAGACATGGGTAAGGACTGACAGTGCCCCCGATCAGCAAGTGGAGACTGGGAAATCCCCCTCTTTATCTGGAGCCTCTGCCAAGCCTGCCCCTCAGTCGAGTGAAAACGCTGGTACTTCAGATTTAGAACTACCTGTCAGTCAAAGGAATCAAGATTTAAGTTTACAAGAGGCTGAAACTGAGCAATCAGATACTTTAGATAATAAAGAAGCTGTCATCCTAAGGGAAAAACCTCCATCTGGACGCCAGACACCGCAGCCTTTAAGGCATCAGTCTTACATCTTGGCAGTAAATGACCAGGAGACCGGGTCAGACACTACCTGCTGGCTGCCCAATGATGCACGTCGAGAGGTCCACATAAAAAGAATGGAGGAAAGAAAAGCCTCGAGTACCAGTCCGCCTGGCGATTCTTTGGCTTCCATCCCATTTATAG
>ENST00000397333.5
GCCCTGCTTTCGAGAGTGGTCTGCCACATCCGTGCCCTGGTTGTGCTGCCCACCAAGGAGCTGGCCCAGCAG
>ENST00000397457.4
TGCAAGCAGCTAATGACTCAGTCTGTAGACTCCAACAGAGGGAACAGGAACGAAAAAAG
>ENST00000397885.9
TCAGCAGATCACCGAACTCTGGACAAAGTGTTAGAGGTACAGCCAGAAAAATTAGAACTTATTATGGATGAAATGAAACAGATTCTAACTCCAATGGCCCAAAA
>ENST00000398004.4
CTTATGGTGCTGCTATCTGGAGTAATAGCTTTCATGGTGAACTTATCAATTTATTGGATCATTGGGAACACTTCACCTGTCAC
>ENST00000398141.8
GAAAATGGATGTTATGGAGCTTCAAGAATCGAGTTACCCACCAGAACCCTAATG
>ENST00000398427.2
CCCTGGAAGAAAGCGGGACTTTTCCCCTGTTCCTTGGAGTCAGTATTTTGAGTCCATGGAAGATGTAGAAGTAGAGAATGAAACTGGCAAGGAT
>ENST00000398598.13
AAAGTTAATGCCTTTAATCAGGACATCACTGCTCTCATGCAAGGAGAGGAAACTGTAGGGGAGGAAGACATTCGGCTGTTTACCAGACTCCGACACGAGTTCCACAAATGGAGTACAATAATTGAAAACAATTTTCAAGAAG
>ENST00000398755.8
GTGATACAGACCTACTTAGAACAGACTGGCAGCAACCACAGGTGCCCTACACTTCAACACATCTGGAAAGTAAACCAAGAAGGGGAG
>ENST00000398802.4
GTGAGGCTGCAGACCCAGACCACCTACCGGGGCATCGTTGATTGCATGGTCAAGATTTACCGCCATGAGTCC
>ENST00000400033.8
GAGGATTTGACAGCTAAGGATATTGAAGAAATTATTGATGAGCTCAAGGCTGGCAAAATCCCAAAACCAGGGCCAAG
>ENST00000403390.2
GAAACTGGCTTTGCCAAGGCCCCCGCTGGGACAGACTGTTTCTTTCACTGCAGTCCTGGGAGCCGAGGGCAAGGGGACAGGAAAGAGGAAGTGACCTCAGAGCCTGGTGGCACCAGCATCATGTCCAGGCTGGGGG
>ENST00000404929.3
ATCTGTATCAGAAAAGAACTCCTATCACCCTGTCTCATTAATGACATCATTTTCAGAGCCTGATTTAGGCCAGTCTTCCTCCTTGTATGTGTCCTCCTCTGAAGAGGAGTTACCCAACCTAGAAAAAGAGTATCCTAGGAAAAACAGAATGATGACCTATGCTAAGGAGCTCATCAACAATATGTGGACAGACTTTTGTGTTGAGGATTATATTCGCTGTAAAGATACTGGCTTCCATGCAGCTGAAAAAAGAAGGAAGAAACGAAAAGAATGGGTGCCCACAATTACAGTACCGGAGCCTTTTCAAATGATGATAAGAGAACAGAAGAAAAAAGAAGAGTCCATGAAATCTAAATCAGATATCGAAATGGTACATAAAGCGCTCAAAAAACAAGAAGAGGATCCAGAGTATAAGAAGAAATTCCGAGCCAATCCAGTTCCTGCATCTGTCTTTCTCCCCCTTTACCATGATTTAGTCAAGCAAAAAGAAGAACGGAGAAGGTCTCTGAAGGAGAAAAGCAAAGAAGCTCTTTTGGCCTCACAAAAGCCATTTAAATTTATAGCAAGGGAGGAACAGAAGCGAGCAGCCCGGGAAAAGCAGCTGAGAGACTTTCTTAAGTATAAAAAGAAAACAAATCGATTTAAAGCCAGACCCATTCCTCGATCTACTTATGGTTCAACTACCAATGACAAGTTAAAAGAAGAAGAGCTCTATCGAAACCTTAGGACACAGCTGAGAGCCCAGGAGCATTTACAGAACTCATCTCCTCTGCCTTGTAGGTCAGCTTGTGGATGCAGGAACCCCAGGTGTCCTGAACAGGCTGTAAAGTTGAAGTGTAAACACAAGGTTAGGTGCCCAACTCCTGATTTTGAGGACCTTCCTGAGAGATACCAGAAACACCTCTCAGAACACAAGTCTCCAAAACTCTTAACAGTGTGTAAACCATTTGATCTTCATGCATCTCCACATGCATCTATTAAAAGAGAAAAAATTTTGGCAGACATCGAAGCAGATGAAGAAAATTTAAAAGAAACACGTTGGCCTTATTTGTCTCCAAGGCGTAAGTCACCAGTAAGATGTGCAGGTGTAAACCCTGTGCCTTGTAACTGCAACCCTCCCGTGCCCACGGTATCTTCCAGAGGACGAGAACAAGCCGTAAG
>ENST00000409520.3
GTCATCTTTGCTTTGAACCAGACCCTCCTGCAGCAGGAAAGCCTGCGAGCAGGCAGTCTTCAGATCCCCTACACGACGGAGGATCTCATCAAACACTATAACTGCGGGGACCTCAGCTCCGTCATCCTCAGCCATGACAGCTCCCAG
>ENST00000411696.5
GGGATGTGGTCTCTGGCACCGAGTCCCTCTTCAAGACCCATATGTGTCCAGAGTGTAAGCGCTGCTTTAAGAAGCGGACTCATCTGGTGGAGCACCTGCATCTCCACTTCCCAGACCCCAGCCTCCAGTGCCCTAACTGCCAGAAGTTCTTCACCAGTAAGAGCAAGCTCAAGACCCATCTGCTGCGGGAGCTGGGTGAAAAGGCCCACCACTGCCCACTGTGCCACTACAGTGCGGTGGAGAGGAATGCACTCAACCGCCACATGGCCAGCATGCATGAAGATATTTCCAACTTCTACTCAGACACCTATGCCTGTCCTGTCTGCCGTGAGGAATTCCGCCTCAGCCAGGCCCTAAAGGAGCACCTCAAGAGCCACACGGCAGCAGCCGCAGCAGAGCCATTACCCCTTCGCTGCTTTCAGGAGGGCTGCAGCTATGCAGCACCCGACCGCAAGGCCTTCATTAAGCACCTGAAGGAGACCCATGGGGTGCGGGCTGTGGAGTGCCGCCATCACTCATGTCCCATGCTCTTTGCCACAGCCGAAGCCATGGAGGCCCACCACAAGAGTCACTACGCCTTCCACTGCCCCCACTGTGATTTTGCTTGTTCCAATAAGCACCTATTCCGTAAACACAAGAAGCAGGGCCACCCTGGCAGTGAAGAGCTGCGCTGCACCTTCTGCCCCTTTGCCACCTTCAACCCAGTGGCTTACCAGGATCATGTAGGCAAGATGCATGCTCATGAAAAGATCCACCAGTGTCCTGAGTGCAACTTTGCCACTGCCCACAAGAGGGTGCTCATCCGACACATGCTTCTACATACGG
>ENST00000415318.4
CTCTACGGAGGGATGAAGCCCGTCGAGCCAAGGCTTCCGAAGACCAGCTGAGGCAGAGGCTGCAAGGGGTGGAGGCTGAGCTGGAAGGGGCCCGAAGTGAAGGGAAGGCCATATATGCAG
>ENST00000415669.2
CTACGCAGGATGCAGGCTCTGGAGAGAGAACAGGATGCCCTGTGGCAGGGTCTGGAGCTGCTACAGCATGGCCAGGCCTGGTTTGAAGACCATCTGAGGGAGGCACAGCGACAGCAGCTGCATCTAGGGGCCCTTGGTGAG
>ENST00000416354.8
GAAGTTTAACTAACTCTTTGAATATCTCAGAGTTTGAAGAATCCATAAAAGATTATGAACAAGCCAACTTGAATATGGCTAATAGTATAAAATTTTCTGTGTGGGTTTCTTTCTTTGAAATTTACAATGAATATATTTATGACTTATTTGTTCCTGTATCATCTAAATTCCAAAAGAGAAAGATGCTGCGCCTTTCCCAAGACGTAAAGGGCTATTCTTTTATAAAAG
>ENST00000417647.9
GCCGCAATGTTTACCGAATGCTTTTTAAGAGCAAAGCATATGAGCGGAATGAGTTGTTCCTGCCGGGCCGCATGGCCTATGTGGTAGACCTGGATGATGAGTATGCTGACACAGATATCCCCACCACTCTTATCCGCAGCAAGGCTGATTGCCCCACCATGGAG
>ENST00000418998.12
AGTCCCCCACCCCTGGGCTTCCAGGTGGGCATGAAGCTGGAGGCTGTTGACCGCATGAACCCGTCCCTTGTCTGCGTGGCCAGTGTGACCGATGTGGTGGACAGCCGCTTCCTGGTGCACTTTGACAACTGGGATGATACTTATGACTACTG
>ENST00000419235.4
GGAGTTAAATACCTGTGCATCCCAGCAGCGGATTCACCATCTCAAAACCT
>ENST00000420323.3
GAGGTATGTCGTGGCCCCCGAATGAGCCAGAACCTCCTGCGGCAGGCTGACCTTGACAAGTTCACCCCAAGAG
>ENST00000422976.5
GCCCAAATGGAGTTAAAGAAAAGTCTTCATGGAGAGGCAAGAATTAATAAGCAAAGTCCAAGGGACCATAAAGCCAAGAAAACCCTTCAAAGCACCCCAAGGAATGATGACCATGACCTTCTAACCATGTTGCCTGATGAAATCTTGAACAGAGGTCCCG
>ENST00000423114.6
AACATGGTTTCATTGGATATTCACCCGAACTGCTACAGAACAACACGCTGCCCGATTACAGCCCGGGGGAATCTTTTTTCACTGTCTTTGGGGTTTTCTTCCCAGCGGCTACAG
>ENST00000424266.4
AAAAGAAATCTGGAGAAGTGGCTGTTCTGAAGAGAGATGGGCGATATATATATTACTTG
>ENST00000425232.49
AGAGAATCAACATGGTCACAGTTTTCTAATAAATCGACCTGGAAAAGTCAAATATATGTCCAAACCGAGTTATATCCATAAGAGGAAGTCTTTTGGGCAACCTCAAGGCTCACCTTGGCCACATG
>ENST00000425468.4
ATTTAATACGAAGTTTGAGGAGAAGGGCAGTACTGATCCCACTTGGGGCCCATCTGTTCTCTACAGACACATTTTTATTTTCCAAACCTGTTGTGATCCCCCAGCTAAAAGGAGGAGGAGAAACATGGCCTAACAACAGAGGAGTCCTAAGAG
>ENST00000427130.13
AGCACCATGTGGCGGAGCACACTGCTGAGAGCTACATGCTGCAGTGGCAGCGTGGACACCTTTCCAACTATCAGTACCTCCTTCACCTCAACAACCTGGCCGACCGCAGCTGCAACGACCTCTCCCAGTACCCTGTGTTTCCATGGATAATACATGATTATTCCAGCTCAGAACTAG
>ENST00000428168.3
ATGGAGGAGACTCTGAGCAGTTCCTAGATGAGGAGCGTCAGGGACCACCTTTGGGAGGACAGCAATCTCAACCCTCTGCTGGTGATGGGAACCAGGATGATGGCCCTCAGCAGGGACCACCCCAACAAGGAGGCCAGCAGCAACAAGGTCCACCACCTCCTCAG
>ENST00000428216.3
GATCGACTGCGGGCCACCTGCACACTCTCAGGGAACCGGGACACCCTCTGGCATCTCTTCAATACCCTTCAGCGGCGGCCCGGCTGGGTGGAGTACTTCATTGCGGCACTGAGGGGCTGTGAGCTAGTTGATCTCGCGGACGAAGTGGCCTCTGTCTACCAGAGCTACCAGCCTC
>ENST00000433477.6
TGACCAAGAAGATGAAATGGCAAAAGCACTTCTTACCTTTGGCCCTTTGGTAGTCATAGTAGATGCAGTGAGCTGGCAAGATTATCTGGGAGGCATTATACAGCATCACTGCTCTAGTGGAGAAGCAAATCATGCAGTTCTCATAACTGGGTTTGATAAAACAG
>ENST00000434415.5
GCCTCCCTCCGTATCCAGAGCACCTCACCAGCCCACTTAGCCCTGCCCAGGAGGAGCTGAAAGAAGGGCAGGCCCCCAAGCAGCAGCAGGACTCAGAGGCGAGAGTGGCCCCAGCCGGGCCAGAAGCAG
>ENST00000435829.5
ATTGTGTCAGCAGCTAAGGTGTGTGGAGCTGCCAGTGAGTCACCGTCAGTGAAGAGCCTCCGCTTGCTTGTTGCTGATCAAGACTTTTCCTTTAAAGCTGGCCAGTG
>ENST00000436063.3
TCTGAAGTTGACAAGCAGCAGCATAGACCCTGGTCTGAGTATCAAGCAGTTGGGTGGTTTGTATATTAATTTTAATGCAGATAAACTACAGTCTAACAAGAGAACCCTAACACAGATCAAGGAGAAAAAGAAAAATGAG
>ENST00000436063.5
AAAGAACGACAAAAAACAGCAGGGGATGGCTGGTTTGGTATGAAAGCTCCAGAAATGACAAATGAACTGAAAAATGATCTCAAAGCACTGAAGATGAGAGCCAGCATGGACCCGAAAAGATTTTACAAGAAAAATGATAGAGATGGCTTCCCCAAGTACTTCCAG
>ENST00000436985.24
AATTCTCATAGTCATGAAGAAGAAAAAGACCTATCGCATAAAAATAGCATGTTGCAGGAAGAAATTGCTATGCTAAGACTAGAAATAGACACAATAAAAAATCAAAACCAGGAAAAAGAAAAGAAATGTTTTGAGGACCTTAAAATTGTAAAAGAAAAGAATGAAGACCTTCAGAAGACTATAAAACAGAATGAGGAAACATTAACACAAACAATATCCCAGTATAATGGACGGCTTAGTGTTCTGACAGCTGAGAATGCAATGCTAAATTCTAAACTGGAGAATGAAAAGCAAAGCAAGGAAAGACTGGAAGCAGAAGTTGAATCATACCATTCTAGATTGGCTGCTGCTATACATGATCGTGATCAAAGTGAGACATCAAAAAGAGAACTAGAACTTGCTTTCCAGAGAGCAAGAGATGAATGTTCTCGTTTACAGGACAAAATGAATTTTGATGTGTCTAACCTAAAAGATAACAATGAGATTCTTTCTCAACAACTATTTAAAACTGAAAGTAAACTCAATAGCCTAGAAATTGAGTTCCATCACACGAGAGATGCCCTCAGAGAAAAGACTTTGGGTTTAGAACGGGTACAAAAGGACCTAAGCCAAACACAGTGTCAAATGAAGGAAATGGAACAAAAGTATCAAAATGAACAAGTTAAAGTGAATAAATACATTGGAAAGCAGGAGTCTGTAGAGGAGAGATTGTCTCAACTACAAAGTGAGAATATGTTGCTTCGACAACAACTGGATGATGCCCACAACAAGGCTGACAATAAAGAGAAGACAGTGATTAATATCCAAGACCAGTTTCATGCTATTGTGCAAAAACTTCAAGCTGAGAGTGAAAAGCAAAGTCTTCTGCTAGAAGAAAGAAATAAGGAGTTAATCAGTGAATGTAATCACTTAAAAGAAAGACAGTATCAATATGAAAATGAAAAGGCAGAAAGAGAA
>ENST00000437974.20
ATGTTGTGGATTCTTCTCTGTGGAGTGACCTCAGCAGTGATGCCCAGGAGTTTGAAGCAGAATCTTGGAGTCTTGTGGTGGATCCCTCATTTTGTAATAGGCAGGAGAAGGATGTCATCAAAAGACAGGATGTCATTTTTG
>ENST00000441159.7
GCTGGATGCATTCAGGATACCCCATCATGTGCCACCTGGAGTCTGTGAAGGAGATCATCAATGAGATGGACATGAGGAGCAGGGGTGTGTGGGGCCCCATCCATGAGCTGGGCCACAACCAACAGCGGCATGGATGGGAGTTCCCCCCACACACTACTGAGGCCACCTGTAACCTTTGGTCAGTCTACGTGCATGAAACAGTCCTGGGGATCCCCAGGGCTCAGGCCCACGAGGCTCTGAGCCCTCCAGAGCGAGAGAGGAGAATCAAGGCCCACCTGGGAAAGGGAGCCCCCCTGTGTGACTGGAATGTATGGACAGCCCTGGAAACATATCTACAG
>ENST00000441174.5
ATCATCACCGACCGACCTGGCTTTCATGATGAGAGTGCCATCTACCCCGTGGGCTATTGCAGTACTCGAATATATGCCAGCATGAAGTGCCCAGACCAGAAGTGTCTATATACCTGTCAGATCAAGGATGGTGGTGTGCAGCCTCAG
>ENST00000441174.7
GGGGAAACTAATGCCTAACCTGCTTCCAGCTGGAGCTGACTTTTTTGGATTTTCTCATCCAGCCATCCACAACCTGATCCAGAGCTGTCCAGGAGCTCGAAAATGCATCAA
>ENST00000442102.4
AATGTCATCAACACATTTACCCAGACGGCCCATTCTGGCCGCTGTGCCTTCTGGGGCAACGTGGAGGTGGGCAGGGACGTGACGGTGCCGGAGCTGCGGGAGGCCTACCACGCTGTGGTGCTG
>ENST00000442111.2
GGCCCATCTAGAGGCTGCAGGGCACGTGTGCGTTTTGAAGGATGCCTTTGACTTTGAAAGCCGATCTGAGATTGCAAACCTCATCTTGGCTGAGAACTGCGAGGCTGCCCTGGCTCTTCATCTCTATAGGGGAGGCAGGCTTTTGCAAG
>ENST00000442561.3
GACAAGTTCCTTACCTCCGAGTTACCGTCATGCCCTTGCTGACTTTGCCACAAACCAGACAAAGAGCCAAAAATATTTATGACATCTTGCCTTGGCGACAGGAAGACCTGG
>ENST00000443035.19
GCTGTTTTGGAAAGTACCTGGCCTTCAAGAAGTCGTAGTGGCTATTTTCTTTGGACAAAAGTAAGAAATGTTGTTTTAGGAGTAACACAGTTCAAAAGAGCTTTAAAGAAGCATGCACACTTATCACAAACAACTCTCTCAG
>ENST00000443043.3
ATTATAAGCGCCATGGCTATGGCTAGTGTTAAATTGCTTGCCGGTGTTTTAAGAAAGCCAGATGCCTGGATTGGACTCTGGGGTGTTCTCCGAGGGACACCTTCATCATACAAACTCTGTACTTCCTGGAATCGATACTTGTATTTTTCTAGTACCAAGTTACGTGCACCAAATTATAAAACACTTTTTTATAATATTTTCTCACTGAGACTCCCAGGGCTTTTACTATCTCCAGAATGTATTTTTCCTTTTTCCGTAAGACTCAAAAGTAATATAAGGTCTACAAAATCTACTAAAAAGTCTCTGCAAAAAGTAGATGAAGAGGACTCTGATGAAGAAAGCCATCATGATGAGATGAGTGAGCAGGAAGAGGAGCTTGAGGATGATCCTACTGTAGTCAAAAACTATAAAGACCTGGAAAAAGCAGTTCAGTCTTTTCGGTATGATGTTGTCCTGAAGACGGGGCTAGATATTGGGAGAAA
>ENST00000443868.11
GACCATAGAATTTTTTGGCTGATTACAGGAATTATGTTCATGGGAAGTGGCCTCATCTGGAGGCGCCTGCTTTCATTCCTTGGACGACAGCTAGAAGCTCCATTGCCTCCTATG
>ENST00000444031.5
GGTAGCCATCTCTGTACTGTCAACCTGGCTGGCCTCTCACCCTGAGGATTTTGGCTCTGAGGCCAAGGGTCAGCTTGACCGGCTTGAGAGCTTCTTACTTCAGACAGGGTATGCAGCAGGGAAGGGTGTTGGGGGGGGCAGCGCTGACCTCATCCGCAATCTCCGGTCCCGGGTGGACCCCCAGGCCCCCGACCTTCCTAAGCCCCTGGCCCTCCCCGGCGATCCCCCTGCTGACCCCACGGATGTCCTGGTGTTCCTCGCTGACCACTTGGCCGAACAGCTGACCCTGCTAGATGCG
>ENST00000444766.24
TTTTAACACAGGCTAAGCGGTATGCTTTTTTTATGCCAACTCTGCCAAGTTTGGTCTCTTTTTGTCGAGCATTTCCTCCATTGTATGAGGATATTATGTCTTTGCTGATCCAAATAGGGCAAGTTTGTGCCTCTGATGTTGCCACTCAGACAAGAGACATTGATCCAATTATTACAC
>ENST00000445355.16
GGCTGACATGTGTGGCGTTCTGCAGTGCAAGGGTGGGCAGCAGCCCCTGGGGCGTGCCATCTGCATCGTGGATGTGTGCCACGCGCTCACCACAGAGGATGGCACTGCGTATGAACCAGTGCCCGAGGGCACCCGGTGTGGACCAGAGAAG
>ENST00000451288.8
ATGTGATACAACAGAAAAACTCAGAAATACTTTGGATTACTTAAGATCATTCTTAAATGATTCTACAAACTTTAAACTTATTTACAGATATGCGTTTGACTTTGCACGG
>ENST00000453061.8
GTTCTCACCCTGCTCCTGCTCAGCGTCCCACAGGCACTGCGCAGAAAGGCTGAGCTGGAAGTCCCACTGTCATCTCCTGGGTTTTCTCTGCTCTTTTATTTGGTGATCCTGGTTCTTTCGGCCGTTCACGTCATTGTGTGCACCTCAGCTGAAAGTTCGTGCTACTTCTGTGGCCTCTCGTGGCTGGCGGCAGGTGGGGTGATGGTGCTGGCCTCGGCGCTGCTGTGTGTGATTGTGTCTGTTCTGACCAACGTGCTCGTGGGTGGAAACACCCCAAGGAAG
>ENST00000453894.5
GCTTCCTGAACTACTACGATGCCTGCTCGGAGGGTCTGCGCGCCGCCAGCCCCGCCCTGCGGCTGGGAGGCCCCGGCGACTCCTTCCACACCCCACCGCGATCCCCGCTGAGCTGGGGCCTCCTGCGCCACTGCCACGACGGTACCAACTTCTTCACTGGGGAGGCGGGCGTGCGGCTGGACTACATCTCCCTCCACAGGAAGGTGCGCCCTGCCCCTCCGTCCGCCCCGGTGTTCTGCGCCCTCAGCCGCTGTGCCCCGGGCCGCGCTGACCCTGGTGGTGCTGAGGCGGCCCCGCCCGCAGGGTGCGCGCAGCTCCATCTCCATCCTGGAGCAGGAGAAGGTCGTCGCGCAGCAGATCCGGCAGCTCTTCCCCAAGTTCGCGGACACCCCCATTTACAACGACGAGGCGGACCCGCTGGTGGGCTGGTCCCTGCCACAGCCGTGGAGGGCGGACGTGACCTACGCGGCCATGGTGGTGAAGGTGGGCCGGCCCAACGCCCTGCGCGCCCCCCGGCCACCTTCCTCCCGAGACGGGACAGGCGAGCGGTGGCCGCGCCACCCGGTCCCAGCTGCCCTGGACACCCGCAGGTCATCGCGCAGCATCAGAACCTGCTACTGGCCAACACCACCTCCGCCTTCCCCTACGCGCTCCTGAGCAACGACAATGCCTTCCTGAGCTACCACCCGCACCCCTTCGCGCAGCGCACGCTCACCGCGCGCTTCCAGGTCAACAACACCCGCCCGCCGCACGTGCAGCTGTTGCGCAAGCCGGTGCTCACGGCCATGGGGCTGCTGGCGCTGCTGG
>ENST00000453894.6
ATGAGGAGCAGCTCTGGGCCGAAGTGTCGCAGGCCGGGACCGTCCTGGACAGCAACCACACGGTGGGCGTCCTGGCCAGCGCCCACCGCCCCCAGGGCCCGGCCGACGCCTGGCGCGCCGCGGTGCTGATCTACGCGAGCGACGACACCCGCGCCCACCCCAACCGCAGCGTCGCGGTGACCCTGCGGCTGCGCGGGGTGCCCCCCGGCCCGG
>ENST00000454313.6
GAAACAATCGCAGAGTCCAGCGCCCAGAGTCCAGGATGCCAGCTGCTAGTGGAGACCCTGGGGGTCCCCCTCCAGGAGGCCACGGAGCTGGGGGACCCAACGCAGGCAGACAGTGCCCGCCCTGAGCAGAGCAGCCAGAGCCCTGTGCAGGCGGTGCCCGGCAGTGGGGATTCTCAGCCTGATGACCCTCCAGACAGGGGGACGGGGTTGTCCGCCTCACAGAGGGCCAGCCAAGACCACCTGTCAGAACAAGGGGCCGATGACAGCAAGCCTGAGACAGACAGGGTTCCAGGTGACGGTGGCCAAAAGGAACACCTACCAAGCATTGATTCTGAAGGGGAGAAGCCAGACAGAGGAGCCCCCCAGGAGGGAGGGGCCCAAAGGACAGCAGGGGCTGGCCTGCCTGGAGGGCCCCAGGAGGAGGGAGACGGTGTCCCCTGTACCCCAGCATCAGCTCCTACCTCAGGCCCTGCTCCAGGACTGGGCCCTGCCTCTTGGTGCCTGGAACCCGGGTCTGTGGCCCAGGGCTCCCCTGACCCCCAGCAGACCCCCAGCAGGATGGGTAGGGAAGGGGAAGGGACTCATAGCAGCCTGGGATGCTCCTCCCTCGGGATGGTTGTCATCGCAGACCTGAGCACAGACCCCACTGAGCTGGAAGAGAGGGCTCTGGAGGTGGCTGGGCCCGATGGGCAGGCCAGTGCCATATCACCTGCCTCTCCCAGGAGGAAGGCCGCTGATGGAGGCCACAGGAGGGCCTTGCCAGGCTGCACCTCGCTCACTGGGGAAACCACAGGAGAAAGTGGGGAGGCAGGGCAGGATGGCAAGCCCCCCGGCGATGTCCTAGTGGGCCCTACAGCCTCCCTGGCTCTGGCACCTGGGAGCGGAGAGTCCATGATGGGTGCTGGAGATTCCGGTCATGCATCCCCGGACACAGGTCCATGTGTCAATCAGAAGCAGGAGCCAGGTCCTGCTCAAGAGGAAGCCGAGTTAGGTGGCCAGAACCTCGAACGAGACCTCGAGGGGTTCCGTGTGTCCCCGCAAGCCTCTGTTGTGCTGGAACACAGAGAAATAGCAGACGACCCTCTCCAGGAGCCCGGGGCTCAGCAGGGCATTCCAGACACCACCTCAGAGCTGGCAGGGCAGCGAGACCACCTGCCTCATTCTGCAGACCAGGGCACCTGGGCAGACTCTTTAGCTGTGGAACTCGACTTCCTGCTGGACAGCCAGATACAGGATGCCCTGGACGCCTCTGACTTCGAAGCCCCACCTGAGCAG
>ENST00000454366.4
TGCAAATGAAGATGATGAAGTCTTCTTCGGACCCTTTGGACATAAAGAAAGATGTATTGCTGCCAGCTTGGAATTAAATAATCCGGTTCCCGAACAGCCTCCGTTGCCCACATCTGAGAGTCCCTTTGCCTGGAGCCCTCTGGCCGGGGAGAAGTTCGTGGAGGTGTACAAAGAAGCTCACTTACTGGCTTTACACATTGAGAGCAGCAGCCGGAACCAGGCAGCCCAAGCTGCCAAGCCTGAAGACCCTCGGAGCCAGGGCGTGGAAAGATTCATACAGGAGTCAAAATTAAAAATAAACCTCTTTGAGAAAGAAAAGGAAATGAAGAAAAGCCCCACGTCTCTTAAAAGGGAGACATACTACCTGTCAGACAGCCCCTTGCTGGGGCCCCCTGTGGGTGAGCCTCGGCTCTTGGCCTCCTCCCCGGCCCTGCCCAGCTCTGGTGCCCAGGCCCGCCTCACCCGGGCGCCGGGGCCTCCGCACTCTGCTCATGCTTTGCCCAGGGAATCATGCACTGCTCATGCTGCAAGTCAGGCAGCGACTCAGAGGAAGCCCGGGACCAAATTGCTGCTGCCTCGAGCGGCCTCTGTTAGAGGAAGAAGCATCCCTGGGGCTGCGGAGAAG
>ENST00000455217.10
AATTCCTCCACGTACTGGGAAGGCAAAGCAGATATGGAGACTCTCCAGAGAATTTATGGCATTTCATTCCCAGATCCTAAAATGTTGAAAGAGTGGGAGAAGTTCCAAGAGGAAGCTAAAAACCGAGATCATAGGAAAATTGGCAGG
>ENST00000455480.14
GGCAAGCAAGCTCCACATATGCGGAACAAACTGGAAAGCTGACCGAATTTGTGTCTAACCTGGCGTGGGATTTCGCAGTCAAAGAAGGGTTCCGGGTTTTCAAAGAGATGCCCTTCACAAATCCGTTAACAAGGTCCTACCACACGTGGGCCAGGCCCCAGTCCCAGTGGTGCCCCACAGGCAGCAGGAGTTATAGCTCCGTTCCAGAAGCTTCCCCAGCTCATACCTCAAGGGGAGGTCTGGTTATCTCTCCAGAGAGCCTCTCTCCACCTGTCAGAGAGCTGTATCACCGGCTGAAGCACTTCATGGAGCAACGTGTGTACCCTGCAGAGCCAGAGCTGCAGAGTCACCAGGCCTCAGCAGCCAGGTGGAGCCCCTCCCCACTGATCGAAGACCTCAAG
>ENST00000455480.21
GCTGCAGCCTTGGATATAGCCATGATTAAAATGGTCGCCCCGTCCATGGCCTCCCGAGTGATTGATCGTGCGATTCAG
>ENST00000456763.12
GTCTACCCCGAGGTGAAGGATAGTAACCAGGCCTGCCTGCCCCCCAGTTCCTTTATTACCTGCTCCTCAGACAACACCATCCGCCTGTGGAACACAGAGAGCTCCGGGGTGCATGGCTCCACCCTCCACCGAAACATCCTCAGCAGT
>ENST00000487270.3
GACTTTTTATGTCTTTCCCCACTGGAGCTTATGAAGGTGACTGGTCTGAGTTATCGAGGTGTCCATGAACTTCTATGTATGGTCAGCAGGGCCTGTGCCCCAAAGATGCAAACG
>ENST00000488405.3
AATAGCACTGCTGTCACTCCTGCAGTGCTGTGGGAGGAGTCAGAGATTATGCAGAAGGAATTGAAGTTGCTGCAGTACCAGTTGA
>ENST00000488633.3
TGTGTAACCACTCTCGAGGGCCATGAAAATGAGGTCAAGTCAGTGGCTTGGGCCCCATCTGGCAACCTCCTGGCCACTTGCAGCCGAGATAAGAGCGTTTGGGTCTGGGAAG
>ENST00000508628.33
GTATTCTGTTATAAATGAAATCAACAAAATACGAGAAAATGAGGACCGTATCTTCGTCTATTTCATCACAAAACTGTCCCGGGTGGGAAGAGGAACAGCCTATGTGGGCTTCCACGGAG
>ENST00000513237.3
AATTCAACTAGAGGGCAGCCTTGTGGATGGCCCCGAAGCAAGCCTGATGGAACAGGATAGAACCAACCATGTTGAGGGCAACAGACTAAGTCCATTCCTGATACCATCACCTCCCATTTGCCAGACAGAACCTCTGGCTACAAAGCTCCAGAATGGAAGCCCACTGCCTGAGAGAGCTCATCCAGAAGTAAATGGAGACACCAAGTGGCACTCTTTCAAAAGTTATTATGGAATACCCTGTATGAAGGGAAGCCAGAATAGTCGTGTGAGTCCTGACTTTACACAAGAAAGTAGAGGGTATTCCAAGTGTTTGCAAAATGGAGGAATAAAACGCACAGTTAGTGAACCTTCTCTCTCTGGGCTCCTTCAGATCAAGAAATTGAAACAAGACCAAAAGGCTAATGGAGAAAGACGTAACTTCGGGGTAAGCCAAGAAAGAAATCCAGGTGAAAGCAGTCAACCAAATGTCTCCGATTTGAGTGATAAGAAAGAATCTGTGAGTTCTGTAGCCCAAGAAAATGCAGTTAAAGATTTCACCAGTTTTTCAACACATAACTGCAGTGGGCCTGAAAATCCAGAGCTTCAGATTCTGAATGAGCAGGAGGGGAAAAGTGCTAATTACCATGACAAGAACATTGTATTACTTAAAAACAAGGCAGTGCTAATGCCTAATGGTGCTACAGTTTCTGCCTCTTCCGTGGAACACACACATGGTGAACTCCTGGAAAAAACACTGTCTCAATATTATCCAGATTGTGTTTCCATTGCGGTGCAGAAAACCACATCTCACATAAATGCCATTAACAGTCAGGCTACTAATGAGTTGTCCTGTGAGATCACTCACCCATCGCATACCTCAGGGCAGATCAATTCCGCACAGACCTCTAACTCTGAGCTGCCTCCAAAGCCAGCTGCAGTGGTGAGTGAGGCCTGTGATGCTGATGATGCTGATAATGCCAGTAAACTAGCTGCAATGCTAAATACCTGTTCCTTTCAGAAACCAGAACAACTACAACAACAAAAATCAGTTTTTGAGATATGCCCATCTCCTGCAGAAAATAACATCCAGGGAACCACAAAGCTAGCGTCTGGTGAAGAATTCTGTTCAGGTTCCAGCAGCAATTTGCAAGCTCCTGGTGGCAGCTCTGAACGGTATTTAAAACAAAATGAAATGAATGGTGCTTACTTCAAGCAAAGCTCAGTGTTCACTAAGGATTCCTTTTCTGCCACTACCACACCACCACCACCATCACAATTGCTTCTTTCTCCCCCTCCTCCTCTTCCACAGGTTCCTCAGCTTCCTTCAGAAGGAAAAAGCACTCTGAATGGTGGAGTTTTAGAAGAACACCACCACTACCCCAACCAAAGTAACACAACACTTTTAAGGGAAGTGAAAATAGAGGGTAAACCTGAGGCACCACCTTCCCAGAGTCCTAATCCATCTACACATGTATGCAGCCCTTCTCCGATGCTTTCTGAAAGGCCTCAGAATAATTGTGTGAACAGGAATGACATACAGACTGCAGGGACAATGACTGTTCCATTGTGTTCTGAGAAAACAAGACCAATGTCAGAACACCTCAAGCATAACCCACCAATTTTTGGTAGCAGTGGAGAGCTACAGGACAACTGCCAGCAGTTGATGAGAAACAAAGAGCAAGAGATTCTGAAGGGTCGAGACAAGGAGCAAACACGAGATCTTGTGCCCCCAACACAGCACTATCTGAAACCAGGATGGATTGAATTGAAGGCCCCTCGTTTTCACCAAGCGGAATCCCATCTAAAACGTAATGAGGCATCACTGCCATCAATTCTTCAGTATCAACCCAATCTCTCCAATCAAATGACCTCCAAACAATACACTGGAAATTCCAACATGCCTGGGGGGCTCCCAAGGCAAGCTTACACCCAGAAAACAACACAGCTGGAGCACAAGTCACAAATGTACCAAGTTGAAATGAATCAAGGGCAGTCCCAAGGTACAGTGGACCAACATCTCCAGTTCCAAAAACCCTCACACCAGGTGCACTTCTCCAAAACAGACCATTTACCAAAAGCTCATGTGCAGTCACTGTGTGGCACTAGATTTCATTTTCAACAAAGAGCAGATTCCCAAACTGAAAAACTTATGTCCCCAGTGTTGAAACAGCACTTGAATCAACAGGCTTCAGAGACTGAGCCATTTTCAAACTCACACCTTTTGCAACATAAGCCTCATAAACAGGCAGCACAAACACAACCATCCCAGAGTTCACATCTCCCTCAAAACCAGCAACAGCAGCAAAAATTACAAATAAAGAATAAAGAGGAAATACTCCAGACTTTTCCTCACCCCCAAAGCAACAATGATCAGCAAAGAGAAGGATCATTCTTTGGCCAGACTAAAGTGGAAGAATGTTTTCATGGTGAAAATCAGTATTCAAAATCAAGCGAGTTCGAGACTCATAATGTCCAAATGGGACTGGAGGAAGTACAGAATATAAATCGTAGAAATTCCCCTTATAGTCAGACCATGAAATCAAGTGCATGCAAAATACAGGTTTCTTGTTCAAACAATACACACCTAGTTTCAGAGAATAAAGAACAGACTACACATCCTGAACTTTTTGCAGGAAACAAGACCCAAAACTTGCATCACATGCAATATTTTCCAAATAATGTGATCCCAAAGCAAGATCTTCTTCACAGGTGCTTTCAAGAACAGGAGCAGAAGTCACAACAAGCTTCAGTTCTACAGGGATATAAAAATAGAAACCAAGATATGTCTGGTCAACAAGCTGCGCAACTTGCTCAGCAAAGGTACTTGATACATAACCATGCAAATGTTTTTCCTGTGCCTGACCAGGGAGGAAGTCACACTCAGACCCCTCCCCAGAAGGACACTCAAAAGCATGCTGCTCTAAGGTGGCATCTCTTACAGAAGCAAGAACAGCAGCAAACACAGCAACCCCAAACTGAGTCTTGCCATAGTCAGATGCACAGGCCAATTAAGGTGGAACCTGGATGCAAGCCACATGCCTGTATGCACACAGCACCACCAGAAAACAAAACATGGAAAAAGGTAACTAAGCAAGAGAATCCACCTGCAAGCTGTGATAATGTGCAGCAAAAGAGCATCATTGAGACCATGGAGCAGCATCTGAAGCAGTTTCACGCCAAGTCGTTATTTGACCATAAGGCTCTTACTCTCAAATCACAGAAGCAAGTAAAAGTTGAAATGTCAGGGCCAGTCACAGTTTTGACTAGACAAACCACTGCTGCAGAACTTGATAGCCACACCCCAGCTTTAGAGCAGCAAACAACTTCTTCAGAAAAGACACCAACCAAAAGAACAGCTGCTTCTGTTCTCAATAATTTTATAGAGTCACCTTCCAAATTACTAGATACTCCTATAAAAAATTTATTGGATACACCTGTCAAGACTCAATATGATTTCCCATCTTGCAGATGTGTAG
>ENST00000514667.20
GTATTACTTAAAAAATAACATGGAAACAGAAACCTTATGTTCAGATGAAGATGCTCAAGAACTAGTTAAGGAAAGCCAGCTATCCATGCTGCAGCTCAGTACCATTGAGGTGGCCACCCAGCTGTCAATGAGGGACTTTGATTTGTTTCGTAATATTGAACCGACTGAGTACATCGATGACCTTTTTAAGTTAAATTCCAAAACAGGAAATACTCATTTGAAGAGGTTTGAGGACATTGTAAACCAAGAGACATTCTGGGTTGCCTCAGAAATTTTAACTGAAGCAAATCAGCTCAAACGAATGAAGATTATTAAGCATTTTATTAAAATTGCACTTCATTGTCGAGAATGTAAGAACTTCAATTCCATGTTTGCAATAATAAG
>ENST00000514667.28
TGTACTGTGTCACCTCACCCAAGAAGGACGATAGGTATAGGGAGCCACCTCCCACTCCTCCAGGATATTTGGGGATTTCTTTAGCGGACCTAAAGGAAGGACCCCACACACACCTAAAACCTCCAGATTATAGTGTGGCAGTGCAGAGGTCAAAGATGATGCATAACAGCCTCTCTAGACTGCCACCAGCTTCTCTCAGTAGCAACCTCGTGGCCTGTGTTCCATCGAAGATTGTAACTCAGCCTCAGAGGCATAATTTGCAGCCATTCCATCCTAAACTAGGAGATGTGACTGATGCAGATAGCGAAGCAGATG
>ENST00000517878.7
TACATCCACCACAGCCCCGGGAACTCCAAGCGAGGGTTTGGCATAGATTGTGCCATCCTGTCCTGCCAAGTGTACATCTCGCAGATCCTGGTGGCCTCTGCCCTTGGGGGCGTGGTCGACGCCGTGGGGACTGTCCGCGTCATCCCCATGGTGGCCTCTGTGGGCTCTTTCCTGGGCTTCCTGACGGCCACATTCCTGGTGATCTATCCCAACGTGTCAGAGGAGGCCAAGGAGGAGCAGAAAGGCCTGTCTTCCCCGTTGGCCGGCGAAGGCAGGGCCGGTGGGAACAGCGAAAAGCCCACCGTGCTGAAGCTCACGCGGAAGGAGGGCCTGCAGGGACCGGTGGAGACAGAGTCCGTG
>ENST00000524717.2
CTCCAGGGTTCCTTGAAAAGAAAACAGGTAGTTAACCTATCTCCTGCCAACAGCAAGCGACCCAATGGCTTTGTGGACAACTCATTTCTTGATATCAAAAGAATTCGTGTTGGGGAGAATCTCTCTGCAGGACAAGGTGGCCTCCAAATAAACAATGGACAAAGTCAGATTATGTCAGGGACCTTGCCTATGAGCCAAGCACCCCTGCGAAAGACTAACACTCTGCCATCCCATACACATTCTCCTGGCAATGGCCTGTTTAACATGGGCTTAAAGGAGGTAAAGAAGGAGCCAGGAGAGACTCTGTCTTGCAGTAAGCACATGGATGGCCAAATGACCCAAGAGAATATTTTTCCTAATAGGTACGGAGACGACCCTGGAGAACAACTGATGGATCCTGAGCTGCAGGAACTGTTCAATGAACTGACCAACATATCTGTGCCTCCCATGAGTGACCTTGAACTGGAGAACATGATCAATGCCACCATAAAGCAGGATGACCCATTTAACATTGACTTGGGTCAGCAAAGCCAGAGGAGCACACCTAGGCCCTCCTTACCCATGGAGAAAATAGTGATCAAAAGTGAATACTCACCGGGCTTGACTCAGGGCCCCTCAGGCTCTCCTCAGCTGAGGCCCCCATCAGCTGGCCCCGCATTCTCCATGGCCAACTCTGCCCTCTCCACTTCGTCTCCAATCCCTTCAGTCCCTCAGAGCCAGGCTCAGCCTCAGACAGGCTCCGGAGCAAGCCGGGCCTTGCCAAGCTGGCAGGAAGTATCCCATGCCCAGCAGCTCAAACAGATAGCTGCTAATCGTCAGCAGCATGCCCGGATGCAGCAGCACCAGCAGCAGCACCAGCCTACCAACTGGTCAGCCTTGCCCTCTTCTGCTGGACCATCACCAGGTCCATTTGGGCAGGAGAAAATCCCCAGCCCTTCTTTTGGTCAGCAGACATTCAGCCCACAGAGCTCCCCCATGCCTGGGGTAGCTGGCGGCAGCGGCCAGTCGAAAGTAATGGCTAACTACATGTACAAGGCCGGCCCCTCAGCCCAGGGTGGGCACCTAGATGTCCTCATGCAGCAAAAGCCTCAGGATCTCAGTCGAAGTTTTATTAACAACCCGCACCCAGCCATGGAGCCCCGTCAGGGCAACACCAAGCCTTTGTTTCATTTTAACTCAGATCAAGCGAACCAGCAGATGCCTTCTGTTTTGCCTTCCCAGAACAAGCCTTCTCTCCTACACTACACCCAACAGCAACAGCAGCAACAGCAGCAGCAGCAGCAGCAGCAGCAGCAGCAGCAGCAGCAACAGCAGCAGCAGCAGCAACAGCAACAGCAACAGCAACAGCAGAGTTCAATTTCAGCTCAACAACAGCAACAGCAGCAGAGCTCAATTTCAGCCCAACAGCAGCAGCAGCAGCAACAACAGCAGCAGCAGCAGCAACAACAACAGCAACAACAGCAGCAGCAGCAGCAGCAACAACCATCTTCTCAGCCTGCCCAATCTCTACCAAGCCAGCCTTTGCTAAGGTCACCTTTGCCACTTCAGCAAAAGCTCCTACTTCAGCAAATGCAGAATCAGCCCATTGCAGGAATGGGATACCAAGTCTCCCAACAACAGAGACAG
>ENST00000531895.10
TGAGAGCTTACAAGAAAATTGTAGAATTGAGACACCTCCTGGAAATTGCCGAGAGCAACTATAAACACTTGGGAGGCATAACAGAAGAAGATTTAAAGCAGAAGAAAGAACAGCTTGAGTCTGAAAA
>ENST00000534064.11
AGGTTCGTATTGCTGCTGTGGAGGCCCTCTGCATGTTGGCCCAGTCTTCACCCTCTTTTGCTGAGAAGTGCCTTGATTTCCTAGTTGACATGTTCAACGATGAAATTGAGGAAGTACGTCTGCAGTCTATACATACCATGAGAAAAATCTCTAACAACATCACCCTCCGAGAAGATCAGCTTGACACTGTCCTGGCTGTGCTAGAG
>ENST00000535273.7
CCCAAACAGGGTAGGCTTCATGCAGGCCTGTGAGAGTGCCTATTCCAGCTGGAAGTTCTCTGGGGGCTTCCGCACCTGGGTCAAGATGTCACTGGTAAAGACCAAGGAGGAGGATGGGCGGGAAGCAGTGGAGTTCCGGCAGGAG
>ENST00000540372.6
GTGCCCATGTACGACAGGTGCCCATGGGGCGGCTCACCAGGGGTGTTTTGCACTCCAAATTCTGGGTTGTGGATGGACGGCACATATACATGGGCAGTGCCAACATGGACTGGCGGTCTCTGACGCAG
>ENST00000542534.16
ACTGAGGGAGCTGGCCGTGCGACTGGGCTTCGGGCCCTGTGCAGAGGAGCAGGCCTTCCTGAGCAGGAGGAAGCAGGTGGTGGCCGCGGCCTTGAGGCAGGCCCTGCAGCTGGACGGAGACCTGCAGGAGGATGAG
>ENST00000543976.7
GTCCTTGATGGCAAAGAAGAGGTTGAGAAACAACATAGAGAAAATATTAAAAAACTAAATTCCATGGTAGAACGCCAAGAGAAAGATCTTGGCCGTCTTCAGGTAGACATGGATGAACTTGAAGAAAAGAACCGAAGTATTCAGGCTGCCCTGGATAGTGCATACAA
>ENST00000545786.11
GCCAGGAGTACCGCATGTACAACACATATGATGTCCACTTTTATGCTTCCTTTGCCCTCATCATGCTCTGGCCCAAACTTGAGCTCAGCCTACAGTATGACATGG
>ENST00000545995.3
TGTTGACCTAACCAATGAAGAAACAACTGATTCCACCACTTCTAAAATCAGCCCATCTGAAGATACTCAGCAAGAAAATGGCAGCATGTTCTCTCTCATTACCTGGAATATTGATGGATTAGATCTAAACAATCTGTCAGAGAGGGCTCGAGGGGTGTGTTCCTACTTAGCTTT
>ENST00000548825.20
CTGCTGGAGAAAGCAGAGGCACGGGAGAGGGAGCGGGAGAAGGAGGAGGCACGCAGGATGCGGCGCAGGGAAGCTGCCTTTCGAAGCATGCTGAGGCAGGCTGTGCCTGCTCTGGAGCTAGGCACTGCCTGGGAAGAG
>ENST00000549828.3
TTCTAATAAGGTACCCACAATGCCGGGTTCTCTACCCACTGGGAGCAAACAAGGGAACGTGCAGACGCTGGACAGCATACGATGGATGCCTGCAACTCCTGTACCTGCCCCCGAATGCCACCAGAAATATGCCATCTCTACTGAAACAGCTTTTCCAACCCTGAGCACGTTTATGAACACGGAAAAGAGTGTAAAGGGGTCAAATGCAGACTTTACAAAAAGAAACCCAAGATGGAGATTCCTGTTGGGGATATACTGCAG
>ENST00000553532.27
GAAACCTTCTGGCGAATTCCAGCCAAGCTGAGTCCTACCCAGCTCCGGAGGGCAGCAGCTTCTTTGAGTCAACCAGAGGAGGAACAGAAGCTGCAGCCAGAGCTGCAGCCTAAAGTCCCTGGAGAGCAAGGCTCTGATGAGGAGCACTGTAAAGAGCACCGAGCACAAGCCCTGAGGGCCCTCTTGCTAGCCCACAAGAAGAAAGCGGGCCTGGCATCCCCAGAGG
>ENST00000553664.3
GTGGAAGTCCAAGAATCCGAGTGGAGGCTCACCGAGGCGAAGGGGCCAACCATGGGAAAGGAGAGTGGATGGGACTCAG
>ENST00000554112.16
GTATTTCATAGGCCATGGCGAAGAGGCTGGCATTTCTATGATGATAGAGAATTTATTTATTTGAGGCCTTTTGCTTGTGATACAAAACTTGAATGGGTGTGCCAAATTCCAAAAG
>ENST00000562435.4
CTGCTCCACGTCAAAGAATAGAGTTGACCTTTGATGAACATTATTATATAGAACCATCATTTGAGTGTCGGTTTGATCACTTGGAAGTTCGAGATGGGCCATTTGGTTTCTCTCCTCTTATAGATCGTTACTGTGGCGTGAAAAGCCCTCCATTAATTAGATCAACAGGGAGATTCATGTGGATTAAGTTTAGTTCTGATGAAGAGCTTGAAGGACTGGGATTTCGAGCAAAATATTCATTTATTCCAG
>ENST00000587230.2
CGAGGTGCAGAAGGCGGTGAACACGGCCCGCGGGCTGTACCAGCGCTGGTGCGAGCTCCTGCAGGAAAGCGCGGCGGTCGGACGCGAGGAGCTGGACTGGACGACCAATGAGCTGCGGAATGGCCTGCGCAGCATCGAGTGGGACCTCGAGGACCTGGAAGAGACCATCG
>ENST00000599564.15
AGTGTCTTCTGAGATCCGCTACCGAAAGCAGCCGTGGAGCCTGGTGAAGTCGCTCATTGAGAAGAACTCGTGGAGCGGCATTGAAGACTATTTCCACCATCTGG
>ENST00000601380.13
GAAATGAAAGCTTCCGTGAACATGGCCACAGGGCTCTGCTTATCTGGCTACACGGGACCCTGATGACTCAGGGTGACCCGGCCAAGCAACTGTATGAAGAGCTGGTACACGCAGGTTTCCCAAAACTAGCTG
